# Supplementary material for: SUMOylation of TARBP2 regulates miRNA/siRNA efficiency
Source: Nat Commun. 2015 Nov 19;6:8899. doi: 10.1038/ncomms9899 (PMC4673853; doi:10.1038/ncomms9899)
Supplement: Supplementary Data 1 — All miRNA expression profile of A549luc cell lines stably expressing Flag-tagged TARBP2-WT or TARBP2-K52R by High-throughput sequencing [file ncomms9899-s2.xlsx]

## Sheet: All miRNAs
Supplementary Data 1
(1). All miRNA expression profile of A549luc cell lines stably expressing
Flag-tagged TARBP2-WT or TARBP2-K52R by High-throughput sequencing.
‘TPM’ means the miRNA expression of transcript per million (TPM).
pairwise	miR-name	WT-std (TPM)	K52R-std (TPM)	Fold-change (log2 K52R/WT)	p-value	sig-lable
WT-K52R	hsa-let-7a-3p	2.3395	0.9104	-1.36163	0.0429823	*
WT-K52R	hsa-let-7a-5p	246335	243835	-0.0147151	2.23336e-20
WT-K52R	hsa-let-7b-3p	1.6084	0.9104	-0.821054	0.270752
WT-K52R	hsa-let-7b-5p	50108.4	44873.1	-0.1592	0
WT-K52R	hsa-let-7c	4588.54	2703.6	-0.763155	0
WT-K52R	hsa-let-7d-3p	18.1313	15.9312	-0.186627	0.33069
WT-K52R	hsa-let-7d-5p	4599.65	5074.15	0.141643	7.12073e-36
WT-K52R	hsa-let-7e-3p	1.9009	2.1242	0.160237	0.774063
WT-K52R	hsa-let-7e-5p	15331.6	15757.4	0.0395227	3.91469e-10
WT-K52R	hsa-let-7f-5p	205856	196661	-0.0659241	#NUM!
WT-K52R	hsa-let-7g-5p	5758.3	5382.31	-0.0974175	2.73045e-20
WT-K52R	hsa-let-7i-3p	1.0235	0.4552	-1.16894	0.251269
WT-K52R	hsa-let-7i-5p	9532.68	10183.8	0.0953237	2.90454e-33
WT-K52R	hsa-miR-1	3.0706	6.9794	1.18458	0.00130469	**
WT-K52R	hsa-miR-100-3p	6.7261	9.5587	0.507044	0.0692482
WT-K52R	hsa-miR-100-5p	796.315	930.229	0.224245	6.4932e-17
WT-K52R	hsa-miR-101-3p	368.767	513.287	0.477055	1.24867e-36
WT-K52R	hsa-miR-103a-2-5p	0.8773	1.0621	0.275777	0.736878
WT-K52R	hsa-miR-103a-3p	6879.22	7050.68	0.0355171	0.000167155
WT-K52R	hsa-miR-106b-3p	34.9466	32.4692	-0.10608	0.435644
WT-K52R	hsa-miR-106b-5p	95.7743	101.656	0.0859863	0.277953
WT-K52R	hsa-miR-107	3421.41	3613.19	0.0786833	3.11924e-09
WT-K52R	hsa-miR-10a-3p	2.3395	1.2138	-0.94667	0.129545
WT-K52R	hsa-miR-10a-5p	246.381	238.664	-0.04591	0.364299
WT-K52R	hsa-miR-10b-5p	6.5799	6.6759	0.0208967	0.943814
WT-K52R	hsa-miR-1180	3.2168	4.0966	0.348801	0.402191
WT-K52R	hsa-miR-1185-1-3p	3.6555	3.0345	-0.26861	0.541406
WT-K52R	hsa-miR-1185-2-3p	1.6084	1.3655	-0.236197	0.726867
WT-K52R	hsa-miR-1185-5p	0.8773	1.9724	1.16881	0.0973982
WT-K52R	hsa-miR-1193	2.0471	1.2138	-0.754051	0.24426
WT-K52R	hsa-miR-122-5p	94.6045	103.173	0.125089	0.114321
WT-K52R	hsa-miR-1228-5p	0.4387	1.669	1.92768	0.0294366	*
WT-K52R	hsa-miR-1246	2.3395	2.4276	0.0533305	0.914821
WT-K52R	hsa-miR-1249	1.9009	1.8207	-0.0621894	0.920058
WT-K52R	hsa-miR-1254	6.2875	2.2759	-1.46605	0.000350561	**
WT-K52R	hsa-miR-1255a	3.2168	3.1862	-0.0137894	0.978297
WT-K52R	hsa-miR-1255b-5p	4.0942	5.3104	0.375239	0.30631
WT-K52R	hsa-miR-125a-3p	8.7732	7.4345	-0.238867	0.39265
WT-K52R	hsa-miR-125a-5p	94.1658	96.9526	0.0420764	0.601149
WT-K52R	hsa-miR-125b-1-3p	8.4808	7.4345	-0.189965	0.500628
WT-K52R	hsa-miR-125b-5p	508.7	515.715	0.0197578	0.569976
WT-K52R	hsa-miR-1260b	2.1933	1.0621	-1.04618	0.111738
WT-K52R	hsa-miR-1262	7.8959	6.5242	-0.275303	0.353302
WT-K52R	hsa-miR-126-5p	2.632	2.2759	-0.209722	0.685438
WT-K52R	hsa-miR-1266	1.7546	1.9724	0.16881	0.771353
WT-K52R	hsa-miR-1268a	310.864	189.657	-0.712893	4.17823e-45
WT-K52R	hsa-miR-1268b	349.028	235.478	-0.56775	3.19421e-34
WT-K52R	hsa-miR-1269a	107.618	100.139	-0.10392	0.179215
WT-K52R	hsa-miR-1273c	0.5849	1.0621	0.860658	0.352961
WT-K52R	hsa-miR-127-3p	112.736	119.863	0.0884419	0.225831
WT-K52R	hsa-miR-1275	2.632	1.669	-0.657176	0.238558
WT-K52R	hsa-miR-127-5p	1.316	2.1242	0.69076	0.266245
WT-K52R	hsa-miR-1277-3p	0.5849	1.8207	1.63823	0.0409397	*
WT-K52R	hsa-miR-1278	25.1499	27.1589	0.110872	0.471547
WT-K52R	hsa-miR-128	753.034	772.889	0.0375468	0.187789
WT-K52R	hsa-miR-1284	1.1698	0.3035	-1.94649	0.07487
WT-K52R	hsa-miR-1285-3p	9.7968	13.5036	0.462962	0.0466661
WT-K52R	hsa-miR-1287	4.679	5.6138	0.262777	0.4519
WT-K52R	hsa-miR-129-1-3p	4.8253	4.2483	-0.183733	0.625212
WT-K52R	hsa-miR-129-2-3p	0.1462	1.0621	2.8609	0.0341457	*
WT-K52R	hsa-miR-1292-5p	5.4101	1.8207	-1.57116	0.000497725	**
WT-K52R	hsa-miR-1293	9.0657	7.2828	-0.315925	0.256481
WT-K52R	hsa-miR-1294	3.2168	4.5518	0.500811	0.217149
WT-K52R	hsa-miR-129-5p	2.4857	1.8207	-0.449159	0.417636
WT-K52R	hsa-miR-1299	5.5564	6.2207	0.162926	0.616455
WT-K52R	hsa-miR-1301	35.824	28.3727	-0.336423	0.0160899
WT-K52R	hsa-miR-1303	1.1698	0.3035	-1.94649	0.07487
WT-K52R	hsa-miR-1304-5p	7.6035	3.338	-1.18768	0.000805652	**
WT-K52R	hsa-miR-1306-3p	2.0471	2.8828	0.493889	0.334432
WT-K52R	hsa-miR-1306-5p	2.3395	2.5793	0.140779	0.779773
WT-K52R	hsa-miR-1307-3p	351.66	243.975	-0.52745	2.22555e-30
WT-K52R	hsa-miR-1307-5p	27.7818	32.1658	0.211388	0.142356
WT-K52R	hsa-miR-130a-3p	153.239	191.477	0.321393	9.16613e-08
WT-K52R	hsa-miR-130a-5p	0.1462	1.669	3.51297	0.00277585	**
WT-K52R	hsa-miR-130b-3p	24.7112	28.5244	0.207031	0.175733
WT-K52R	hsa-miR-1323	0.01	1.0621	6.73078	0.00672966	**
WT-K52R	hsa-miR-132-3p	2.4857	4.2483	0.773233	0.0797505
WT-K52R	hsa-miR-132-5p	3.2168	1.9724	-0.705674	0.163529
WT-K52R	hsa-miR-134	26.7583	24.5795	-0.122531	0.432334
WT-K52R	hsa-miR-136-5p	1.9009	3.0345	0.674776	0.190232
WT-K52R	hsa-miR-137	2.4857	2.7311	0.13583	0.781074
WT-K52R	hsa-miR-138-1-3p	6.4337	8.3449	0.375246	0.198695
WT-K52R	hsa-miR-138-5p	268.314	348.21	0.376034	6.76854e-17
WT-K52R	hsa-miR-139-3p	8.627	8.0414	-0.101412	0.713367
WT-K52R	hsa-miR-139-5p	4.9715	3.1862	-0.641844	0.108661
WT-K52R	hsa-miR-140-3p	4083.93	3527.92	-0.211141	2.87278e-61
WT-K52R	hsa-miR-146a-5p	7.8959	6.069	-0.379645	0.208577
WT-K52R	hsa-miR-146b-5p	27.6356	23.8209	-0.2143	0.169293
WT-K52R	hsa-miR-147b	0.5849	1.669	1.51272	0.0652703
WT-K52R	hsa-miR-148a-3p	1.7546	2.4276	0.468389	0.399813
WT-K52R	hsa-miR-148b-3p	12.7212	13.3518	0.0697995	0.74833
WT-K52R	hsa-miR-148b-5p	1.0235	1.0621	0.0534085	0.941989
WT-K52R	hsa-miR-149-3p	43.2812	34.5934	-0.323244	0.0108176
WT-K52R	hsa-miR-149-5p	1.7546	1.5173	-0.209636	0.744301
WT-K52R	hsa-miR-151a-3p	147.244	153.546	0.0604659	0.346259
WT-K52R	hsa-miR-151a-5p	71.3555	81.6283	0.194045	0.0313456
WT-K52R	hsa-miR-152	353.122	358.982	0.0237468	0.569148
WT-K52R	hsa-miR-154-3p	12.8674	13.2001	0.0368283	0.86489
WT-K52R	hsa-miR-154-5p	2.4857	3.338	0.425332	0.364213
WT-K52R	hsa-miR-155-5p	4.2404	6.5242	0.621601	0.0719039
WT-K52R	hsa-miR-15a-5p	47.5216	66.4557	0.48381	4.11728e-06
WT-K52R	hsa-miR-15b-3p	11.1127	5.9173	-0.909198	0.001093
WT-K52R	hsa-miR-15b-5p	321.392	267.492	-0.264839	8.62116e-09
WT-K52R	hsa-miR-16-2-3p	11.5514	13.0484	0.175805	0.434489
WT-K52R	hsa-miR-16-5p	1093	854.518	-0.355106	1.31027e-44
WT-K52R	hsa-miR-17-3p	9.6505	16.5381	0.777118	0.00046437
WT-K52R	hsa-miR-17-5p	87.1473	95.1319	0.126473	0.125354
WT-K52R	hsa-miR-181a-2-3p	5.7026	5.4621	-0.0621641	0.855435
WT-K52R	hsa-miR-181a-3p	3.5093	4.8552	0.468347	0.230252
WT-K52R	hsa-miR-181a-5p	199.298	172.664	-0.206965	0.000346977
WT-K52R	hsa-miR-181b-5p	267.729	244.885	-0.128671	0.00896571
WT-K52R	hsa-miR-181c-5p	4.679	6.5242	0.479601	0.154455
WT-K52R	hsa-miR-181d	79.69	109.242	0.455061	2.36892e-08
WT-K52R	hsa-miR-182-5p	23.3952	23.3657	-0.0018203	0.992201
WT-K52R	hsa-miR-183-3p	2.3395	2.8828	0.301271	0.541411
WT-K52R	hsa-miR-183-5p	6.7261	8.8001	0.38775	0.173499
WT-K52R	hsa-miR-185-3p	5.1177	4.0966	-0.321069	0.38931
WT-K52R	hsa-miR-185-5p	1849.83	1728.91	-0.0975303	1.63514e-07
WT-K52R	hsa-miR-186-5p	19.4473	17.9036	-0.11932	0.514817
WT-K52R	hsa-miR-188-5p	1.0235	0.7586	-0.4321	0.628337
WT-K52R	hsa-miR-18a-3p	1.316	1.669	0.342824	0.602674
WT-K52R	hsa-miR-18a-5p	3.3631	3.338	-0.0108077	0.983111
WT-K52R	hsa-miR-1908	3.5093	1.9724	-0.831231	0.093088
WT-K52R	hsa-miR-191-3p	1.0235	1.669	0.705473	0.318242
WT-K52R	hsa-miR-191-5p	2189.36	1739.23	-0.332058	2.22286e-77
WT-K52R	hsa-miR-192-5p	233.952	267.34	0.192462	0.000110837
WT-K52R	hsa-miR-193a-3p	4.2404	9.407	1.14953	0.000260421	**
WT-K52R	hsa-miR-193a-5p	33.9231	31.4072	-0.111173	0.421267
WT-K52R	hsa-miR-193b-3p	206.024	241.395	0.228582	1.45503e-05
WT-K52R	hsa-miR-193b-5p	241.702	282.968	0.227409	3.0003e-06
WT-K52R	hsa-miR-194-5p	3.3631	2.5793	-0.382812	0.413393
WT-K52R	hsa-miR-195-5p	3.5093	2.8828	-0.283713	0.528698
WT-K52R	hsa-miR-196a-5p	55.8561	46.7314	-0.257323	0.0196969
WT-K52R	hsa-miR-196b-5p	6.5799	8.3449	0.342829	0.237577
WT-K52R	hsa-miR-197-3p	7.4572	9.2553	0.311646	0.255371
WT-K52R	hsa-miR-197-5p	3.5093	1.9724	-0.831231	0.093088
WT-K52R	hsa-miR-199a-3p	6.8724	11.076	0.688551	0.0100477
WT-K52R	hsa-miR-199b-3p	6.8724	11.076	0.688551	0.0100477
WT-K52R	hsa-miR-19a-3p	1.316	1.0621	-0.30924	0.684865
WT-K52R	hsa-miR-19b-3p	80.4211	37.7796	-1.08997	1.09922e-24	**
WT-K52R	hsa-miR-200c-3p	2.632	1.8207	-0.531666	0.329751
WT-K52R	hsa-miR-203a	1.0235	0.4552	-1.16894	0.251269
WT-K52R	hsa-miR-20a-5p	30.56	40.9659	0.422779	0.00141226
WT-K52R	hsa-miR-210	23.1028	26.4002	0.192481	0.224685
WT-K52R	hsa-miR-2110	23.1028	17.6002	-0.392476	0.0256918
WT-K52R	hsa-miR-212-3p	1.316	1.9724	0.583793	0.35635
WT-K52R	hsa-miR-212-5p	2.0471	3.0345	0.567877	0.261
WT-K52R	hsa-miR-21-3p	26.1734	40.5107	0.630202	4.9984e-06
WT-K52R	hsa-miR-21-5p	11938.3	12418.6	0.0569028	1.53713e-15
WT-K52R	hsa-miR-219-1-3p	2.1933	2.7311	0.316379	0.533939
WT-K52R	hsa-miR-221-3p	15864.3	13770.5	-0.204209	4.71328e-218
WT-K52R	hsa-miR-221-5p	951.894	920.973	-0.0476408	0.0642034
WT-K52R	hsa-miR-222-3p	8388.07	6524.65	-0.362438	0
WT-K52R	hsa-miR-222-5p	4.9715	4.7035	-0.0799465	0.827269
WT-K52R	hsa-miR-22-3p	273.578	258.237	-0.0832582	0.0849168
WT-K52R	hsa-miR-224-3p	1.0235	1.5173	0.567995	0.432722
WT-K52R	hsa-miR-224-5p	72.5252	78.1386	0.107553	0.23593
WT-K52R	hsa-miR-22-5p	38.3097	32.621	-0.231909	0.0805922
WT-K52R	hsa-miR-2278	1.0235	0.6069	-0.75398	0.424408
WT-K52R	hsa-miR-2355-3p	0.5849	1.0621	0.860658	0.352961
WT-K52R	hsa-miR-2355-5p	1.6084	2.1242	0.401293	0.495203
WT-K52R	hsa-miR-23a-3p	1353.12	1023.39	-0.402938	6.58341e-69
WT-K52R	hsa-miR-23a-5p	35.824	33.2279	-0.108531	0.419513
WT-K52R	hsa-miR-23b-3p	258.371	201.491	-0.358726	6.1321e-12
WT-K52R	hsa-miR-23b-5p	323.293	368.845	0.190171	7.18009e-06
WT-K52R	hsa-miR-24-2-5p	2.632	4.5518	0.790278	0.0643992
WT-K52R	hsa-miR-24-3p	867.525	754.986	-0.200455	4.50872e-13
WT-K52R	hsa-miR-25-3p	1931.86	1843.62	-0.0674536	0.00019874
WT-K52R	hsa-miR-25-5p	660.331	783.359	0.246484	4.61541e-17
WT-K52R	hsa-miR-2682-5p	4.2404	3.6414	-0.219707	0.586775
WT-K52R	hsa-miR-26a-5p	187.454	137.767	-0.444312	8.89186e-13
WT-K52R	hsa-miR-26b-5p	375.055	357.92	-0.0674634	0.101182
WT-K52R	hsa-miR-27a-3p	229.566	203.464	-0.174136	0.00115771
WT-K52R	hsa-miR-27a-5p	2.3395	2.8828	0.301271	0.541411
WT-K52R	hsa-miR-27b-3p	118.292	118.194	-0.00119693	0.98732
WT-K52R	hsa-miR-27b-5p	208.364	205.285	-0.02148	0.695273
WT-K52R	hsa-miR-28-3p	20.0322	24.5795	0.295135	0.0777328
WT-K52R	hsa-miR-28-5p	4.679	6.6759	0.512762	0.125722
WT-K52R	hsa-miR-296-3p	4.3866	4.5518	0.053334	0.884776
WT-K52R	hsa-miR-2964a-5p	0.4387	1.3655	1.63812	0.0800811
WT-K52R	hsa-miR-296-5p	8.1883	9.5587	0.22325	0.40004
WT-K52R	hsa-miR-299-3p	1.4622	1.9724	0.431812	0.482498
WT-K52R	hsa-miR-299-5p	12.2825	9.2553	-0.408253	0.0923332
WT-K52R	hsa-miR-29a-3p	16624.5	19512.7	0.231098	0
WT-K52R	hsa-miR-29a-5p	4.0942	5.1587	0.333426	0.366715
WT-K52R	hsa-miR-29b-1-5p	11.4052	5.7656	-0.984149	0.000408259
WT-K52R	hsa-miR-29b-3p	120.193	224.402	0.900732	1.00857e-48
WT-K52R	hsa-miR-29c-3p	73.9874	94.9801	0.360346	2.79209e-05
WT-K52R	hsa-miR-29c-5p	1.6084	2.5793	0.681353	0.224419
WT-K52R	hsa-miR-301a-3p	5.8488	8.3449	0.512754	0.0865438
WT-K52R	hsa-miR-301a-5p	5.4101	7.4345	0.45858	0.144304
WT-K52R	hsa-miR-3064-5p	1.0235	0.3035	-1.75374	0.122979
WT-K52R	hsa-miR-30a-3p	76.4732	82.9938	0.118049	0.180828
WT-K52R	hsa-miR-30a-5p	218.599	385.231	0.817435	4.45064e-70
WT-K52R	hsa-miR-30b-3p	6.8724	9.407	0.452921	0.104096
WT-K52R	hsa-miR-30b-5p	3.8017	4.0966	0.107782	0.785397
WT-K52R	hsa-miR-30c-1-3p	2.7782	2.5793	-0.107171	0.829782
WT-K52R	hsa-miR-30c-2-3p	59.2192	54.3177	-0.124643	0.234035
WT-K52R	hsa-miR-30c-5p	23.3952	27.1589	0.215212	0.170263
WT-K52R	hsa-miR-30d-5p	266.121	298.444	0.165379	0.000421904
WT-K52R	hsa-miR-30e-3p	4.5328	3.0345	-0.578944	0.162921
WT-K52R	hsa-miR-30e-5p	14.0371	26.4002	0.911304	3.91875e-07
WT-K52R	hsa-miR-3116	0.1462	1.2138	3.05352	0.0184392	*
WT-K52R	hsa-miR-3121-3p	2.0471	1.9724	-0.0536294	0.92847
WT-K52R	hsa-miR-3127-5p	1.1698	0.4552	-1.36169	0.164699
WT-K52R	hsa-miR-3128	1.1698	1.2138	0.0532688	0.93837
WT-K52R	hsa-miR-3130-3p	0.2924	1.3655	2.22341	0.032992	*
WT-K52R	hsa-miR-3138	1.7546	2.4276	0.468389	0.399813
WT-K52R	hsa-miR-31-3p	48.6913	36.4141	-0.419167	0.000564921
WT-K52R	hsa-miR-3140-3p	2.1933	1.0621	-1.04618	0.111738
WT-K52R	hsa-miR-3153	1.9009	2.5793	0.440297	0.41165
WT-K52R	hsa-miR-3158-3p	1.0235	1.0621	0.0534085	0.941989
WT-K52R	hsa-miR-31-5p	2184.82	1959.08	-0.157341	1.02691e-19
WT-K52R	hsa-miR-3163	0.01	1.5173	7.24536	0.000795434	**
WT-K52R	hsa-miR-3164	1.1698	0.9104	-0.361689	0.658948
WT-K52R	hsa-miR-3165	1.7546	1.3655	-0.361713	0.581979
WT-K52R	hsa-miR-3167	1.316	1.2138	-0.116629	0.876728
WT-K52R	hsa-miR-3173-3p	2.7782	3.1862	0.197686	0.666625
WT-K52R	hsa-miR-3179	5.2639	4.0966	-0.361705	0.328456
WT-K52R	hsa-miR-3183	0.5849	1.5173	1.37524	0.102453
WT-K52R	hsa-miR-3190-3p	1.1698	1.3655	0.223167	0.753469
WT-K52R	hsa-miR-3192	6.5799	7.8897	0.261905	0.373392
WT-K52R	hsa-miR-320a	8011.55	7956.03	-0.0100336	0.254969
WT-K52R	hsa-miR-320b	57.9032	80.7179	0.479246	4.85043e-07
WT-K52R	hsa-miR-320c	7.1648	5.9173	-0.275987	0.375887
WT-K52R	hsa-miR-323a-3p	66.9689	72.8282	0.121006	0.199035
WT-K52R	hsa-miR-323a-5p	4.5328	7.2828	0.684091	0.0383481
WT-K52R	hsa-miR-323b-3p	7.4572	7.1311	-0.0645094	0.827869
WT-K52R	hsa-miR-32-3p	1.1698	1.2138	0.0532688	0.93837
WT-K52R	hsa-miR-324-5p	0.8773	1.9724	1.16881	0.0973982
WT-K52R	hsa-miR-32-5p	2.3395	2.2759	-0.0397631	0.94342
WT-K52R	hsa-miR-328	0.8773	1.0621	0.275777	0.736878
WT-K52R	hsa-miR-329	16.6691	16.3863	-0.0246861	0.900181
WT-K52R	hsa-miR-330-3p	115.66	86.6352	-0.416867	1.21629e-07
WT-K52R	hsa-miR-331-3p	23.9801	31.5589	0.396209	0.00836056
WT-K52R	hsa-miR-331-5p	1.0235	0.7586	-0.4321	0.628337
WT-K52R	hsa-miR-335-5p	6.8724	5.1587	-0.413806	0.204192
WT-K52R	hsa-miR-337-3p	1.4622	2.1242	0.538779	0.372373
WT-K52R	hsa-miR-337-5p	0.2924	1.0621	1.8609	0.0969715
WT-K52R	hsa-miR-339-3p	7.4572	8.6484	0.213799	0.442647
WT-K52R	hsa-miR-339-5p	5.2639	6.5242	0.309669	0.343126
WT-K52R	hsa-miR-33a-5p	7.311	15.6277	1.09596	5.62552e-06	**
WT-K52R	hsa-miR-33b-3p	1.9009	1.0621	-0.839763	0.219548
WT-K52R	hsa-miR-340-5p	65.3604	94.6767	0.534593	1.72368e-09
WT-K52R	hsa-miR-342-3p	53.0779	42.1797	-0.331562	0.00383329
WT-K52R	hsa-miR-342-5p	3.2168	2.8828	-0.158155	0.73254
WT-K52R	hsa-miR-34a-3p	1.6084	1.9724	0.294326	0.622657
WT-K52R	hsa-miR-34a-5p	6.2875	7.5863	0.27091	0.367454
WT-K52R	hsa-miR-34b-3p	1.6084	1.5173	-0.0841199	0.900733
WT-K52R	hsa-miR-34b-5p	1.316	4.4	1.74134	0.000708448	**
WT-K52R	hsa-miR-34c-3p	4.0942	1.5173	-1.43208	0.0048447	**
WT-K52R	hsa-miR-34c-5p	399.766	477.176	0.255367	1.21362e-11
WT-K52R	hsa-miR-3605-5p	3.0706	5.3104	0.7903	0.0454438
WT-K52R	hsa-miR-361-3p	1.7546	2.5793	0.555837	0.310495
WT-K52R	hsa-miR-3615	5.4101	2.4276	-1.15612	0.0058407	**
WT-K52R	hsa-miR-361-5p	13.5985	6.069	-1.16392	9.52989e-06	**
WT-K52R	hsa-miR-362-3p	2.7782	4.2483	0.612735	0.153032
WT-K52R	hsa-miR-362-5p	2.4857	1.5173	-0.712146	0.219594
WT-K52R	hsa-miR-3654	1.1698	0.7586	-0.624851	0.465706
WT-K52R	hsa-miR-365a-3p	118.585	110.608	-0.100462	0.172577
WT-K52R	hsa-miR-365a-5p	85.5388	91.7939	0.101819	0.223468
WT-K52R	hsa-miR-365b-3p	118.585	110.608	-0.100462	0.172577
WT-K52R	hsa-miR-365b-5p	16.0842	18.6622	0.214475	0.25735
WT-K52R	hsa-miR-3662	0.8773	1.669	0.927842	0.207916
WT-K52R	hsa-miR-3664-3p	9.2119	9.5587	0.0533157	0.834716
WT-K52R	hsa-miR-3676-3p	5.995	7.1311	0.250365	0.417707
WT-K52R	hsa-miR-3679-5p	2.4857	2.7311	0.13583	0.781074
WT-K52R	hsa-miR-369-3p	11.259	8.9518	-0.330829	0.185905
WT-K52R	hsa-miR-369-5p	11.259	5.7656	-0.965536	0.000547224
WT-K52R	hsa-miR-374a-3p	56.7334	73.1317	0.366299	0.000189255
WT-K52R	hsa-miR-374a-5p	48.1065	41.2693	-0.221163	0.061291
WT-K52R	hsa-miR-374b-3p	9.2119	10.7725	0.225782	0.366334
WT-K52R	hsa-miR-374b-5p	49.5687	40.0555	-0.307429	0.00927989
WT-K52R	hsa-miR-375	8.9194	6.3725	-0.485087	0.0932493
WT-K52R	hsa-miR-376a-3p	5.4101	6.069	0.165804	0.614915
WT-K52R	hsa-miR-376b-3p	1.316	1.9724	0.583793	0.35635
WT-K52R	hsa-miR-376c-3p	22.9566	32.1658	0.486619	0.00128601
WT-K52R	hsa-miR-377-3p	7.6035	20.4829	1.42968	1.49327e-10	**
WT-K52R	hsa-miR-377-5p	2.632	3.1862	0.275677	0.554452
WT-K52R	hsa-miR-378a-3p	303.553	357.769	0.237077	4.59684e-08
WT-K52R	hsa-miR-378a-5p	0.5849	1.0621	0.860658	0.352961
WT-K52R	hsa-miR-378c	13.0136	18.9657	0.543373	0.00631978
WT-K52R	hsa-miR-379-3p	0.7311	1.0621	0.538779	0.535487
WT-K52R	hsa-miR-379-5p	22.2255	25.9451	0.223246	0.165016
WT-K52R	hsa-miR-380-3p	1.316	0.6069	-1.11663	0.203201
WT-K52R	hsa-miR-381-5p	0.4387	1.2138	1.46822	0.128943
WT-K52R	hsa-miR-382-3p	17.6926	19.2691	0.123143	0.50158
WT-K52R	hsa-miR-382-5p	56.2948	52.8005	-0.0924501	0.386948
WT-K52R	hsa-miR-3928	4.9715	4.7035	-0.0799465	0.827269
WT-K52R	hsa-miR-3934-5p	3.2168	1.9724	-0.705674	0.163529
WT-K52R	hsa-miR-409-3p	34.9466	37.7796	0.112455	0.389243
WT-K52R	hsa-miR-409-5p	3.9479	5.9173	0.583854	0.105323
WT-K52R	hsa-miR-410	3.6555	3.9449	0.10992	0.785356
WT-K52R	hsa-miR-411-3p	3.0706	3.0345	-0.0170618	0.97325
WT-K52R	hsa-miR-411-5p	10.0892	10.9242	0.114716	0.636782
WT-K52R	hsa-miR-421	10.2354	7.1311	-0.521371	0.0545889
WT-K52R	hsa-miR-423-3p	93.5809	97.5595	0.0600683	0.455668
WT-K52R	hsa-miR-423-5p	8471.12	7971.96	-0.087619	6.42206e-24
WT-K52R	hsa-miR-424-3p	203.246	162.195	-0.325503	2.60831e-08
WT-K52R	hsa-miR-424-5p	43.8661	72.373	0.722345	5.71908e-12
WT-K52R	hsa-miR-425-3p	5.4101	4.0966	-0.401228	0.274853
WT-K52R	hsa-miR-425-5p	18.2775	14.8691	-0.297751	0.126254
WT-K52R	hsa-miR-431-5p	3.5093	4.7035	0.422551	0.282843
WT-K52R	hsa-miR-432-5p	313.204	296.471	-0.0792078	0.0792549
WT-K52R	hsa-miR-433	13.4523	17.2967	0.362644	0.0725092
WT-K52R	hsa-miR-4421	1.7546	1.9724	0.16881	0.771353
WT-K52R	hsa-miR-4435	1.0235	2.2759	1.15293	0.0770956
WT-K52R	hsa-miR-4436b-3p	1.316	1.0621	-0.30924	0.684865
WT-K52R	hsa-miR-4439	0.1462	1.3655	3.22341	0.00987464	**
WT-K52R	hsa-miR-4454	1.316	1.669	0.342824	0.602674
WT-K52R	hsa-miR-4473	1.316	1.2138	-0.116629	0.876728
WT-K52R	hsa-miR-4474-3p	0.1462	1.2138	3.05352	0.0184392	*
WT-K52R	hsa-miR-4485	0.4387	1.2138	1.46822	0.128943
WT-K52R	hsa-miR-449c-5p	4.2404	2.2759	-0.897763	0.0480664
WT-K52R	hsa-miR-450a-3p	2.3395	3.338	0.512784	0.281712
WT-K52R	hsa-miR-450a-5p	4.9715	3.1862	-0.641844	0.108661
WT-K52R	hsa-miR-450b-5p	0.7311	1.669	1.19084	0.123664
WT-K52R	hsa-miR-4521	66.0915	45.8211	-0.528453	6.67484e-07
WT-K52R	hsa-miR-452-5p	246.966	227.74	-0.116925	0.0222878
WT-K52R	hsa-miR-454-3p	1.7546	1.2138	-0.531611	0.431635
WT-K52R	hsa-miR-455-3p	40.6492	23.214	-0.808232	1.38875e-08
WT-K52R	hsa-miR-455-5p	4.5328	6.3725	0.491457	0.150189
WT-K52R	hsa-miR-4684-3p	1.1698	1.3655	0.223167	0.753469
WT-K52R	hsa-miR-4687-3p	1.1698	1.0621	-0.139342	0.862166
WT-K52R	hsa-miR-4688	0.4387	1.0621	1.27561	0.203616
WT-K52R	hsa-miR-4742-5p	1.0235	0.01	-6.67737	0.00904484	**
WT-K52R	hsa-miR-4753-5p	0.2924	1.0621	1.8609	0.0969715
WT-K52R	hsa-miR-4775	1.1698	1.5173	0.375244	0.590132
WT-K52R	hsa-miR-4787-3p	1.4622	1.669	0.190843	0.764152
WT-K52R	hsa-miR-484	12.4287	13.5036	0.119669	0.584352
WT-K52R	hsa-miR-485-3p	84.5153	72.9799	-0.211713	0.0173165
WT-K52R	hsa-miR-485-5p	69.1622	70.4006	0.025604	0.78543
WT-K52R	hsa-miR-486-3p	4.5328	11.3794	1.32795	6.70152e-06	**
WT-K52R	hsa-miR-486-5p	21.933	29.283	0.41696	0.00773385
WT-K52R	hsa-miR-487a	1.6084	2.7311	0.763856	0.167034
WT-K52R	hsa-miR-487b	50.0073	54.166	0.115249	0.290979
WT-K52R	hsa-miR-493-3p	4.8253	3.1862	-0.598782	0.137546
WT-K52R	hsa-miR-493-5p	16.8153	14.8691	-0.177457	0.372506
WT-K52R	hsa-miR-494	79.69	82.5386	0.0506703	0.561959
WT-K52R	hsa-miR-495-3p	61.7049	51.4349	-0.262637	0.0124279
WT-K52R	hsa-miR-496	2.632	2.1242	-0.30924	0.556186
WT-K52R	hsa-miR-497-5p	1.0235	1.9724	0.946441	0.162124
WT-K52R	hsa-miR-499a-5p	1.1698	0.6069	-0.946731	0.296953
WT-K52R	hsa-miR-5001-5p	1.1698	1.0621	-0.139342	0.862166
WT-K52R	hsa-miR-5009-5p	0.8773	1.0621	0.275777	0.736878
WT-K52R	hsa-miR-500a-3p	3.5093	3.0345	-0.209724	0.637652
WT-K52R	hsa-miR-500a-5p	1.1698	0.3035	-1.94649	0.07487
WT-K52R	hsa-miR-500b	1.1698	0.3035	-1.94649	0.07487
WT-K52R	hsa-miR-5010-5p	6.8724	11.076	0.688551	0.0100477
WT-K52R	hsa-miR-502-3p	5.1177	5.0069	-0.0315779	0.931105
WT-K52R	hsa-miR-503-5p	73.8412	72.0696	-0.0350352	0.70471
WT-K52R	hsa-miR-505-3p	3.9479	3.0345	-0.379627	0.377824
WT-K52R	hsa-miR-505-5p	27.6356	21.3933	-0.369369	0.0210812
WT-K52R	hsa-miR-5187-5p	1.0235	0.7586	-0.4321	0.628337
WT-K52R	hsa-miR-532-3p	18.4237	20.4829	0.152857	0.392398
WT-K52R	hsa-miR-532-5p	26.0272	26.8554	0.0451921	0.767296
WT-K52R	hsa-miR-539-3p	7.1648	7.2828	0.0235668	0.934277
WT-K52R	hsa-miR-539-5p	1.0235	0.4552	-1.16894	0.251269
WT-K52R	hsa-miR-541-5p	2.4857	1.8207	-0.449159	0.417636
WT-K52R	hsa-miR-542-3p	2.0471	1.8207	-0.169088	0.774137
WT-K52R	hsa-miR-543	205.293	189.505	-0.115449	0.0396122
WT-K52R	hsa-miR-548a-3p	0.5849	1.2138	1.05327	0.238883
WT-K52R	hsa-miR-548aa	1.0235	1.9724	0.946441	0.162124
WT-K52R	hsa-miR-548e	8.627	8.0414	-0.101412	0.713367
WT-K52R	hsa-miR-548h-5p	6.2875	6.3725	0.019373	0.948865
WT-K52R	hsa-miR-548j	2.632	1.8207	-0.531666	0.329751
WT-K52R	hsa-miR-548k	5.2639	5.1587	-0.0291245	0.935561
WT-K52R	hsa-miR-548l	3.2168	1.9724	-0.705674	0.163529
WT-K52R	hsa-miR-548n	2.4857	2.2759	-0.127215	0.81
WT-K52R	hsa-miR-548s	1.4622	1.8207	0.316353	0.613395
WT-K52R	hsa-miR-548t-3p	1.0235	1.8207	0.830982	0.229287
WT-K52R	hsa-miR-548t-5p	3.0706	1.5173	-1.01701	0.0636186
WT-K52R	hsa-miR-550a-3p	3.6555	5.1587	0.496939	0.191577
WT-K52R	hsa-miR-573	1.7546	2.2759	0.375295	0.506501
WT-K52R	hsa-miR-574-3p	20.7633	23.9726	0.207351	0.213868
WT-K52R	hsa-miR-574-5p	10.6741	8.1932	-0.381615	0.14093
WT-K52R	hsa-miR-576-3p	2.0471	1.2138	-0.754051	0.24426
WT-K52R	hsa-miR-576-5p	6.1412	4.8552	-0.33899	0.319827
WT-K52R	hsa-miR-577	1.316	0.9104	-0.531587	0.500889
WT-K52R	hsa-miR-582-3p	0.2924	1.5173	2.37549	0.0188653	*
WT-K52R	hsa-miR-582-5p	7.311	4.7035	-0.636334	0.0525567
WT-K52R	hsa-miR-584-5p	12.1363	10.3173	-0.234263	0.322664
WT-K52R	hsa-miR-585	3.5093	4.8552	0.468347	0.230252
WT-K52R	hsa-miR-589-3p	3.8017	4.7035	0.30709	0.42531
WT-K52R	hsa-miR-589-5p	13.5985	13.6553	0.00601349	0.97613
WT-K52R	hsa-miR-590-3p	2.632	3.7931	0.527218	0.238596
WT-K52R	hsa-miR-590-5p	1.6084	2.2759	0.500811	0.386784
WT-K52R	hsa-miR-6087	16.9615	14.4139	-0.234803	0.240481
WT-K52R	hsa-miR-624-5p	1.7546	0.4552	-1.94657	0.0257329	*
WT-K52R	hsa-miR-625-3p	13.4523	25.1864	0.904792	8.45353e-07
WT-K52R	hsa-miR-625-5p	3.9479	5.0069	0.342832	0.361459
WT-K52R	hsa-miR-628-3p	2.9244	3.338	0.190843	0.669883
WT-K52R	hsa-miR-628-5p	1.0235	1.8207	0.830982	0.229287
WT-K52R	hsa-miR-629-5p	7.0186	7.1311	0.0229413	0.936596
WT-K52R	hsa-miR-641	6.1412	4.7035	-0.384786	0.262521
WT-K52R	hsa-miR-642a-3p	1.316	2.8828	1.13131	0.048859	*
WT-K52R	hsa-miR-643	0.8773	1.2138	0.468389	0.557405
WT-K52R	hsa-miR-652-3p	4.2404	5.4621	0.365255	0.311579
WT-K52R	hsa-miR-654-3p	7.311	3.0345	-1.26861	0.00054247	**
WT-K52R	hsa-miR-654-5p	1.6084	2.2759	0.500811	0.386784
WT-K52R	hsa-miR-655	4.2404	3.9449	-0.104212	0.793693
WT-K52R	hsa-miR-660-3p	1.9009	2.2759	0.259755	0.63781
WT-K52R	hsa-miR-660-5p	6.2875	5.6138	-0.163509	0.617396
WT-K52R	hsa-miR-664a-3p	1.7546	0.9104	-0.94657	0.193333
WT-K52R	hsa-miR-664a-5p	10.2354	10.3173	0.011498	0.961152
WT-K52R	hsa-miR-664b-5p	2.1933	1.2138	-0.853572	0.179223
WT-K52R	hsa-miR-668	1.0235	0.4552	-1.16894	0.251269
WT-K52R	hsa-miR-6721-5p	0.5849	1.3655	1.22317	0.158015
WT-K52R	hsa-miR-7-1-3p	5.4101	3.9449	-0.455667	0.219232
WT-K52R	hsa-miR-744-5p	294.195	377.038	0.357936	1.06346e-16
WT-K52R	hsa-miR-758-5p	1.1698	1.669	0.512722	0.451675
WT-K52R	hsa-miR-7-5p	39.0408	39.2969	0.00943289	0.939454
WT-K52R	hsa-miR-760	5.1177	3.4897	-0.552393	0.154607
WT-K52R	hsa-miR-766-5p	2.0471	3.1862	0.638255	0.200937
WT-K52R	hsa-miR-769-3p	1.316	1.0621	-0.30924	0.684865
WT-K52R	hsa-miR-877-5p	24.8574	32.0141	0.365032	0.0138775
WT-K52R	hsa-miR-889	52.0544	54.166	0.0573674	0.595167
WT-K52R	hsa-miR-92a-1-5p	354.73	308.761	-0.200231	3.77078e-06
WT-K52R	hsa-miR-92a-3p	463.226	338.955	-0.450623	5.035e-30
WT-K52R	hsa-miR-92b-3p	505.045	488.556	-0.0478871	0.175476
WT-K52R	hsa-miR-92b-5p	164.059	146.87	-0.159674	0.0115844
WT-K52R	hsa-miR-93-3p	1.1698	0.4552	-1.36169	0.164699
WT-K52R	hsa-miR-935	20.4708	15.3243	-0.417746	0.0261111
WT-K52R	hsa-miR-93-5p	234.391	289.037	0.302337	5.81411e-10
WT-K52R	hsa-miR-9-3p	2.9244	4.0966	0.486286	0.254767
WT-K52R	hsa-miR-940	2.4857	1.8207	-0.449159	0.417636
WT-K52R	hsa-miR-941	26.9045	26.4002	-0.0272986	0.859225
WT-K52R	hsa-miR-942	4.0942	4.7035	0.200153	0.595735
WT-K52R	hsa-miR-9-5p	3.6555	5.0069	0.453849	0.23643
WT-K52R	hsa-miR-96-3p	1.0235	1.0621	0.0534085	0.941989
WT-K52R	hsa-miR-96-5p	66.5302	62.9661	-0.0794341	0.417898
WT-K52R	hsa-miR-98-5p	192.572	185.257	-0.0558715	0.329901
WT-K52R	hsa-miR-99a-5p	0.4387	1.0621	1.27561	0.203616
WT-K52R	hsa-miR-99b-3p	17.9851	20.4829	0.187618	0.296865
WT-K52R	hsa-miR-99b-5p	146.22	185.712	0.344924	1.86825e-08
pairwise	miR-name	WT-std	K52R-std	fold-change(log2 K52R/WT)	p-value	sig-lable
WT-K52R	hsa-miR-4742-5p	1.0235	0.01	-6.67737	0.00904484	**
WT-K52R	hsa-miR-624-5p	1.7546	0.4552	-1.94657	0.0257329	*
WT-K52R	hsa-miR-1284	1.1698	0.3035	-1.94649	0.07487
WT-K52R	hsa-miR-1303	1.1698	0.3035	-1.94649	0.07487
WT-K52R	hsa-miR-500a-5p	1.1698	0.3035	-1.94649	0.07487
WT-K52R	hsa-miR-500b	1.1698	0.3035	-1.94649	0.07487
WT-K52R	hsa-miR-3064-5p	1.0235	0.3035	-1.75374	0.122979
WT-K52R	hsa-miR-1292-5p	5.4101	1.8207	-1.57116	0.000497725	**
WT-K52R	hsa-miR-1254	6.2875	2.2759	-1.46605	0.000350561	**
WT-K52R	hsa-miR-34c-3p	4.0942	1.5173	-1.43208	0.0048447	**
WT-K52R	hsa-miR-3127-5p	1.1698	0.4552	-1.36169	0.164699
WT-K52R	hsa-miR-93-3p	1.1698	0.4552	-1.36169	0.164699
WT-K52R	hsa-let-7a-3p	2.3395	0.9104	-1.36163	0.0429823	*
WT-K52R	hsa-miR-654-3p	7.311	3.0345	-1.26861	0.00054247	**
WT-K52R	hsa-miR-1304-5p	7.6035	3.338	-1.18768	0.000805652	**
WT-K52R	hsa-let-7i-3p	1.0235	0.4552	-1.16894	0.251269
WT-K52R	hsa-miR-203a	1.0235	0.4552	-1.16894	0.251269
WT-K52R	hsa-miR-539-5p	1.0235	0.4552	-1.16894	0.251269
WT-K52R	hsa-miR-668	1.0235	0.4552	-1.16894	0.251269
WT-K52R	hsa-miR-361-5p	13.5985	6.069	-1.16392	9.52989e-06	**
WT-K52R	hsa-miR-3615	5.4101	2.4276	-1.15612	0.0058407	**
WT-K52R	hsa-miR-380-3p	1.316	0.6069	-1.11663	0.203201
WT-K52R	hsa-miR-19b-3p	80.4211	37.7796	-1.08997	1.09922e-24	**
WT-K52R	hsa-miR-1260b	2.1933	1.0621	-1.04618	0.111738
WT-K52R	hsa-miR-3140-3p	2.1933	1.0621	-1.04618	0.111738
WT-K52R	hsa-miR-548t-5p	3.0706	1.5173	-1.01701	0.0636186
WT-K52R	hsa-miR-29b-1-5p	11.4052	5.7656	-0.984149	0.000408259
WT-K52R	hsa-miR-369-5p	11.259	5.7656	-0.965536	0.000547224
WT-K52R	hsa-miR-499a-5p	1.1698	0.6069	-0.946731	0.296953
WT-K52R	hsa-miR-10a-3p	2.3395	1.2138	-0.94667	0.129545
WT-K52R	hsa-miR-664a-3p	1.7546	0.9104	-0.94657	0.193333
WT-K52R	hsa-miR-15b-3p	11.1127	5.9173	-0.909198	0.001093
WT-K52R	hsa-miR-449c-5p	4.2404	2.2759	-0.897763	0.0480664
WT-K52R	hsa-miR-664b-5p	2.1933	1.2138	-0.853572	0.179223
WT-K52R	hsa-miR-33b-3p	1.9009	1.0621	-0.839763	0.219548
WT-K52R	hsa-miR-1908	3.5093	1.9724	-0.831231	0.093088
WT-K52R	hsa-miR-197-5p	3.5093	1.9724	-0.831231	0.093088
WT-K52R	hsa-let-7b-3p	1.6084	0.9104	-0.821054	0.270752
WT-K52R	hsa-miR-455-3p	40.6492	23.214	-0.808232	1.38875e-08
WT-K52R	hsa-let-7c	4588.54	2703.6	-0.763155	0
WT-K52R	hsa-miR-1193	2.0471	1.2138	-0.754051	0.24426
WT-K52R	hsa-miR-576-3p	2.0471	1.2138	-0.754051	0.24426
WT-K52R	hsa-miR-2278	1.0235	0.6069	-0.75398	0.424408
WT-K52R	hsa-miR-1268a	310.864	189.657	-0.712893	4.17823e-45
WT-K52R	hsa-miR-362-5p	2.4857	1.5173	-0.712146	0.219594
WT-K52R	hsa-miR-132-5p	3.2168	1.9724	-0.705674	0.163529
WT-K52R	hsa-miR-3934-5p	3.2168	1.9724	-0.705674	0.163529
WT-K52R	hsa-miR-548l	3.2168	1.9724	-0.705674	0.163529
WT-K52R	hsa-miR-1275	2.632	1.669	-0.657176	0.238558
WT-K52R	hsa-miR-139-5p	4.9715	3.1862	-0.641844	0.108661
WT-K52R	hsa-miR-450a-5p	4.9715	3.1862	-0.641844	0.108661
WT-K52R	hsa-miR-582-5p	7.311	4.7035	-0.636334	0.0525567
WT-K52R	hsa-miR-3654	1.1698	0.7586	-0.624851	0.465706
WT-K52R	hsa-miR-493-3p	4.8253	3.1862	-0.598782	0.137546
WT-K52R	hsa-miR-30e-3p	4.5328	3.0345	-0.578944	0.162921
WT-K52R	hsa-miR-1268b	349.028	235.478	-0.56775	3.19421e-34
WT-K52R	hsa-miR-760	5.1177	3.4897	-0.552393	0.154607
WT-K52R	hsa-miR-200c-3p	2.632	1.8207	-0.531666	0.329751
WT-K52R	hsa-miR-548j	2.632	1.8207	-0.531666	0.329751
WT-K52R	hsa-miR-454-3p	1.7546	1.2138	-0.531611	0.431635
WT-K52R	hsa-miR-577	1.316	0.9104	-0.531587	0.500889
WT-K52R	hsa-miR-4521	66.0915	45.8211	-0.528453	6.67484e-07
WT-K52R	hsa-miR-1307-3p	351.66	243.975	-0.52745	2.22555e-30
WT-K52R	hsa-miR-421	10.2354	7.1311	-0.521371	0.0545889
WT-K52R	hsa-miR-375	8.9194	6.3725	-0.485087	0.0932493
WT-K52R	hsa-miR-7-1-3p	5.4101	3.9449	-0.455667	0.219232
WT-K52R	hsa-miR-92a-3p	463.226	338.955	-0.450623	5.035e-30
WT-K52R	hsa-miR-129-5p	2.4857	1.8207	-0.449159	0.417636
WT-K52R	hsa-miR-541-5p	2.4857	1.8207	-0.449159	0.417636
WT-K52R	hsa-miR-940	2.4857	1.8207	-0.449159	0.417636
WT-K52R	hsa-miR-26a-5p	187.454	137.767	-0.444312	8.89186e-13
WT-K52R	hsa-miR-188-5p	1.0235	0.7586	-0.4321	0.628337
WT-K52R	hsa-miR-331-5p	1.0235	0.7586	-0.4321	0.628337
WT-K52R	hsa-miR-5187-5p	1.0235	0.7586	-0.4321	0.628337
WT-K52R	hsa-miR-31-3p	48.6913	36.4141	-0.419167	0.000564921
WT-K52R	hsa-miR-935	20.4708	15.3243	-0.417746	0.0261111
WT-K52R	hsa-miR-330-3p	115.66	86.6352	-0.416867	1.21629e-07
WT-K52R	hsa-miR-335-5p	6.8724	5.1587	-0.413806	0.204192
WT-K52R	hsa-miR-299-5p	12.2825	9.2553	-0.408253	0.0923332
WT-K52R	hsa-miR-23a-3p	1353.12	1023.39	-0.402938	6.58341e-69
WT-K52R	hsa-miR-425-3p	5.4101	4.0966	-0.401228	0.274853
WT-K52R	hsa-miR-2110	23.1028	17.6002	-0.392476	0.0256918
WT-K52R	hsa-miR-641	6.1412	4.7035	-0.384786	0.262521
WT-K52R	hsa-miR-194-5p	3.3631	2.5793	-0.382812	0.413393
WT-K52R	hsa-miR-574-5p	10.6741	8.1932	-0.381615	0.14093
WT-K52R	hsa-miR-146a-5p	7.8959	6.069	-0.379645	0.208577
WT-K52R	hsa-miR-505-3p	3.9479	3.0345	-0.379627	0.377824
WT-K52R	hsa-miR-505-5p	27.6356	21.3933	-0.369369	0.0210812
WT-K52R	hsa-miR-222-3p	8388.07	6524.65	-0.362438	0
WT-K52R	hsa-miR-3165	1.7546	1.3655	-0.361713	0.581979
WT-K52R	hsa-miR-3179	5.2639	4.0966	-0.361705	0.328456
WT-K52R	hsa-miR-3164	1.1698	0.9104	-0.361689	0.658948
WT-K52R	hsa-miR-23b-3p	258.371	201.491	-0.358726	6.1321e-12
WT-K52R	hsa-miR-16-5p	1093	854.518	-0.355106	1.31027e-44
WT-K52R	hsa-miR-576-5p	6.1412	4.8552	-0.33899	0.319827
WT-K52R	hsa-miR-1301	35.824	28.3727	-0.336423	0.0160899
WT-K52R	hsa-miR-191-5p	2189.36	1739.23	-0.332058	2.22286e-77
WT-K52R	hsa-miR-342-3p	53.0779	42.1797	-0.331562	0.00383329
WT-K52R	hsa-miR-369-3p	11.259	8.9518	-0.330829	0.185905
WT-K52R	hsa-miR-424-3p	203.246	162.195	-0.325503	2.60831e-08
WT-K52R	hsa-miR-149-3p	43.2812	34.5934	-0.323244	0.0108176
WT-K52R	hsa-miR-185-3p	5.1177	4.0966	-0.321069	0.38931
WT-K52R	hsa-miR-1293	9.0657	7.2828	-0.315925	0.256481
WT-K52R	hsa-miR-19a-3p	1.316	1.0621	-0.30924	0.684865
WT-K52R	hsa-miR-4436b-3p	1.316	1.0621	-0.30924	0.684865
WT-K52R	hsa-miR-496	2.632	2.1242	-0.30924	0.556186
WT-K52R	hsa-miR-769-3p	1.316	1.0621	-0.30924	0.684865
WT-K52R	hsa-miR-374b-5p	49.5687	40.0555	-0.307429	0.00927989
WT-K52R	hsa-miR-425-5p	18.2775	14.8691	-0.297751	0.126254
WT-K52R	hsa-miR-195-5p	3.5093	2.8828	-0.283713	0.528698
WT-K52R	hsa-miR-320c	7.1648	5.9173	-0.275987	0.375887
WT-K52R	hsa-miR-1262	7.8959	6.5242	-0.275303	0.353302
WT-K52R	hsa-miR-1185-1-3p	3.6555	3.0345	-0.26861	0.541406
WT-K52R	hsa-miR-15b-5p	321.392	267.492	-0.264839	8.62116e-09
WT-K52R	hsa-miR-495-3p	61.7049	51.4349	-0.262637	0.0124279
WT-K52R	hsa-miR-196a-5p	55.8561	46.7314	-0.257323	0.0196969
WT-K52R	hsa-miR-125a-3p	8.7732	7.4345	-0.238867	0.39265
WT-K52R	hsa-miR-1185-2-3p	1.6084	1.3655	-0.236197	0.726867
WT-K52R	hsa-miR-6087	16.9615	14.4139	-0.234803	0.240481
WT-K52R	hsa-miR-584-5p	12.1363	10.3173	-0.234263	0.322664
WT-K52R	hsa-miR-22-5p	38.3097	32.621	-0.231909	0.0805922
WT-K52R	hsa-miR-374a-5p	48.1065	41.2693	-0.221163	0.061291
WT-K52R	hsa-miR-2682-5p	4.2404	3.6414	-0.219707	0.586775
WT-K52R	hsa-miR-146b-5p	27.6356	23.8209	-0.2143	0.169293
WT-K52R	hsa-miR-485-3p	84.5153	72.9799	-0.211713	0.0173165
WT-K52R	hsa-miR-140-3p	4083.93	3527.92	-0.211141	2.87278e-61
WT-K52R	hsa-miR-500a-3p	3.5093	3.0345	-0.209724	0.637652
WT-K52R	hsa-miR-126-5p	2.632	2.2759	-0.209722	0.685438
WT-K52R	hsa-miR-149-5p	1.7546	1.5173	-0.209636	0.744301
WT-K52R	hsa-miR-181a-5p	199.298	172.664	-0.206965	0.000346977
WT-K52R	hsa-miR-221-3p	15864.3	13770.5	-0.204209	4.71328e-218
WT-K52R	hsa-miR-24-3p	867.525	754.986	-0.200455	4.50872e-13
WT-K52R	hsa-miR-92a-1-5p	354.73	308.761	-0.200231	3.77078e-06
WT-K52R	hsa-miR-125b-1-3p	8.4808	7.4345	-0.189965	0.500628
WT-K52R	hsa-let-7d-3p	18.1313	15.9312	-0.186627	0.33069
WT-K52R	hsa-miR-129-1-3p	4.8253	4.2483	-0.183733	0.625212
WT-K52R	hsa-miR-493-5p	16.8153	14.8691	-0.177457	0.372506
WT-K52R	hsa-miR-27a-3p	229.566	203.464	-0.174136	0.00115771
WT-K52R	hsa-miR-542-3p	2.0471	1.8207	-0.169088	0.774137
WT-K52R	hsa-miR-660-5p	6.2875	5.6138	-0.163509	0.617396
WT-K52R	hsa-miR-92b-5p	164.059	146.87	-0.159674	0.0115844
WT-K52R	hsa-let-7b-5p	50108.4	44873.1	-0.1592	0
WT-K52R	hsa-miR-342-5p	3.2168	2.8828	-0.158155	0.73254
WT-K52R	hsa-miR-31-5p	2184.82	1959.08	-0.157341	1.02691e-19
WT-K52R	hsa-miR-4687-3p	1.1698	1.0621	-0.139342	0.862166
WT-K52R	hsa-miR-5001-5p	1.1698	1.0621	-0.139342	0.862166
WT-K52R	hsa-miR-181b-5p	267.729	244.885	-0.128671	0.00896571
WT-K52R	hsa-miR-548n	2.4857	2.2759	-0.127215	0.81
WT-K52R	hsa-miR-30c-2-3p	59.2192	54.3177	-0.124643	0.234035
WT-K52R	hsa-miR-134	26.7583	24.5795	-0.122531	0.432334
WT-K52R	hsa-miR-186-5p	19.4473	17.9036	-0.11932	0.514817
WT-K52R	hsa-miR-452-5p	246.966	227.74	-0.116925	0.0222878
WT-K52R	hsa-miR-3167	1.316	1.2138	-0.116629	0.876728
WT-K52R	hsa-miR-4473	1.316	1.2138	-0.116629	0.876728
WT-K52R	hsa-miR-543	205.293	189.505	-0.115449	0.0396122
WT-K52R	hsa-miR-193a-5p	33.9231	31.4072	-0.111173	0.421267
WT-K52R	hsa-miR-23a-5p	35.824	33.2279	-0.108531	0.419513
WT-K52R	hsa-miR-30c-1-3p	2.7782	2.5793	-0.107171	0.829782
WT-K52R	hsa-miR-106b-3p	34.9466	32.4692	-0.10608	0.435644
WT-K52R	hsa-miR-655	4.2404	3.9449	-0.104212	0.793693
WT-K52R	hsa-miR-1269a	107.618	100.139	-0.10392	0.179215
WT-K52R	hsa-miR-139-3p	8.627	8.0414	-0.101412	0.713367
WT-K52R	hsa-miR-548e	8.627	8.0414	-0.101412	0.713367
WT-K52R	hsa-miR-365a-3p	118.585	110.608	-0.100462	0.172577
WT-K52R	hsa-miR-365b-3p	118.585	110.608	-0.100462	0.172577
WT-K52R	hsa-miR-185-5p	1849.83	1728.91	-0.0975303	1.63514e-07
WT-K52R	hsa-let-7g-5p	5758.3	5382.31	-0.0974175	2.73045e-20
WT-K52R	hsa-miR-382-5p	56.2948	52.8005	-0.0924501	0.386948
WT-K52R	hsa-miR-423-5p	8471.12	7971.96	-0.087619	6.42206e-24
WT-K52R	hsa-miR-34b-3p	1.6084	1.5173	-0.0841199	0.900733
WT-K52R	hsa-miR-22-3p	273.578	258.237	-0.0832582	0.0849168
WT-K52R	hsa-miR-222-5p	4.9715	4.7035	-0.0799465	0.827269
WT-K52R	hsa-miR-3928	4.9715	4.7035	-0.0799465	0.827269
WT-K52R	hsa-miR-96-5p	66.5302	62.9661	-0.0794341	0.417898
WT-K52R	hsa-miR-432-5p	313.204	296.471	-0.0792078	0.0792549
WT-K52R	hsa-miR-26b-5p	375.055	357.92	-0.0674634	0.101182
WT-K52R	hsa-miR-25-3p	1931.86	1843.62	-0.0674536	0.00019874
WT-K52R	hsa-let-7f-5p	205856	196661	-0.0659241	#NUM!
WT-K52R	hsa-miR-323b-3p	7.4572	7.1311	-0.0645094	0.827869
WT-K52R	hsa-miR-1249	1.9009	1.8207	-0.0621894	0.920058
WT-K52R	hsa-miR-181a-2-3p	5.7026	5.4621	-0.0621641	0.855435
WT-K52R	hsa-miR-98-5p	192.572	185.257	-0.0558715	0.329901
WT-K52R	hsa-miR-3121-3p	2.0471	1.9724	-0.0536294	0.92847
WT-K52R	hsa-miR-92b-3p	505.045	488.556	-0.0478871	0.175476
WT-K52R	hsa-miR-221-5p	951.894	920.973	-0.0476408	0.0642034
WT-K52R	hsa-miR-10a-5p	246.381	238.664	-0.04591	0.364299
WT-K52R	hsa-miR-32-5p	2.3395	2.2759	-0.0397631	0.94342
WT-K52R	hsa-miR-503-5p	73.8412	72.0696	-0.0350352	0.70471
WT-K52R	hsa-miR-502-3p	5.1177	5.0069	-0.0315779	0.931105
WT-K52R	hsa-miR-548k	5.2639	5.1587	-0.0291245	0.935561
WT-K52R	hsa-miR-941	26.9045	26.4002	-0.0272986	0.859225
WT-K52R	hsa-miR-329	16.6691	16.3863	-0.0246861	0.900181
WT-K52R	hsa-miR-27b-5p	208.364	205.285	-0.02148	0.695273
WT-K52R	hsa-miR-411-3p	3.0706	3.0345	-0.0170618	0.97325
WT-K52R	hsa-let-7a-5p	246335	243835	-0.0147151	2.23336e-20
WT-K52R	hsa-miR-1255a	3.2168	3.1862	-0.0137894	0.978297
WT-K52R	hsa-miR-18a-5p	3.3631	3.338	-0.0108077	0.983111
WT-K52R	hsa-miR-320a	8011.55	7956.03	-0.0100336	0.254969
WT-K52R	hsa-miR-182-5p	23.3952	23.3657	-0.0018203	0.992201
WT-K52R	hsa-miR-27b-3p	118.292	118.194	-0.00119693	0.98732
WT-K52R	hsa-miR-589-5p	13.5985	13.6553	0.00601349	0.97613
WT-K52R	hsa-miR-7-5p	39.0408	39.2969	0.00943289	0.939454
WT-K52R	hsa-miR-664a-5p	10.2354	10.3173	0.011498	0.961152
WT-K52R	hsa-miR-548h-5p	6.2875	6.3725	0.019373	0.948865
WT-K52R	hsa-miR-125b-5p	508.7	515.715	0.0197578	0.569976
WT-K52R	hsa-miR-10b-5p	6.5799	6.6759	0.0208967	0.943814
WT-K52R	hsa-miR-629-5p	7.0186	7.1311	0.0229413	0.936596
WT-K52R	hsa-miR-539-3p	7.1648	7.2828	0.0235668	0.934277
WT-K52R	hsa-miR-152	353.122	358.982	0.0237468	0.569148
WT-K52R	hsa-miR-485-5p	69.1622	70.4006	0.025604	0.78543
WT-K52R	hsa-miR-103a-3p	6879.22	7050.68	0.0355171	0.000167155
WT-K52R	hsa-miR-154-3p	12.8674	13.2001	0.0368283	0.86489
WT-K52R	hsa-miR-128	753.034	772.889	0.0375468	0.187789
WT-K52R	hsa-let-7e-5p	15331.6	15757.4	0.0395227	3.91469e-10
WT-K52R	hsa-miR-125a-5p	94.1658	96.9526	0.0420764	0.601149
WT-K52R	hsa-miR-532-5p	26.0272	26.8554	0.0451921	0.767296
WT-K52R	hsa-miR-494	79.69	82.5386	0.0506703	0.561959
WT-K52R	hsa-miR-3128	1.1698	1.2138	0.0532688	0.93837
WT-K52R	hsa-miR-32-3p	1.1698	1.2138	0.0532688	0.93837
WT-K52R	hsa-miR-3664-3p	9.2119	9.5587	0.0533157	0.834716
WT-K52R	hsa-miR-1246	2.3395	2.4276	0.0533305	0.914821
WT-K52R	hsa-miR-296-3p	4.3866	4.5518	0.053334	0.884776
WT-K52R	hsa-miR-148b-5p	1.0235	1.0621	0.0534085	0.941989
WT-K52R	hsa-miR-3158-3p	1.0235	1.0621	0.0534085	0.941989
WT-K52R	hsa-miR-96-3p	1.0235	1.0621	0.0534085	0.941989
WT-K52R	hsa-miR-21-5p	11938.3	12418.6	0.0569028	1.53713e-15
WT-K52R	hsa-miR-889	52.0544	54.166	0.0573674	0.595167
WT-K52R	hsa-miR-423-3p	93.5809	97.5595	0.0600683	0.455668
WT-K52R	hsa-miR-151a-3p	147.244	153.546	0.0604659	0.346259
WT-K52R	hsa-miR-148b-3p	12.7212	13.3518	0.0697995	0.74833
WT-K52R	hsa-miR-107	3421.41	3613.19	0.0786833	3.11924e-09
WT-K52R	hsa-miR-106b-5p	95.7743	101.656	0.0859863	0.277953
WT-K52R	hsa-miR-127-3p	112.736	119.863	0.0884419	0.225831
WT-K52R	hsa-let-7i-5p	9532.68	10183.8	0.0953237	2.90454e-33
WT-K52R	hsa-miR-365a-5p	85.5388	91.7939	0.101819	0.223468
WT-K52R	hsa-miR-224-5p	72.5252	78.1386	0.107553	0.23593
WT-K52R	hsa-miR-30b-5p	3.8017	4.0966	0.107782	0.785397
WT-K52R	hsa-miR-410	3.6555	3.9449	0.10992	0.785356
WT-K52R	hsa-miR-1278	25.1499	27.1589	0.110872	0.471547
WT-K52R	hsa-miR-409-3p	34.9466	37.7796	0.112455	0.389243
WT-K52R	hsa-miR-411-5p	10.0892	10.9242	0.114716	0.636782
WT-K52R	hsa-miR-487b	50.0073	54.166	0.115249	0.290979
WT-K52R	hsa-miR-30a-3p	76.4732	82.9938	0.118049	0.180828
WT-K52R	hsa-miR-484	12.4287	13.5036	0.119669	0.584352
WT-K52R	hsa-miR-323a-3p	66.9689	72.8282	0.121006	0.199035
WT-K52R	hsa-miR-382-3p	17.6926	19.2691	0.123143	0.50158
WT-K52R	hsa-miR-122-5p	94.6045	103.173	0.125089	0.114321
WT-K52R	hsa-miR-17-5p	87.1473	95.1319	0.126473	0.125354
WT-K52R	hsa-miR-137	2.4857	2.7311	0.13583	0.781074
WT-K52R	hsa-miR-3679-5p	2.4857	2.7311	0.13583	0.781074
WT-K52R	hsa-miR-1306-5p	2.3395	2.5793	0.140779	0.779773
WT-K52R	hsa-let-7d-5p	4599.65	5074.15	0.141643	7.12073e-36
WT-K52R	hsa-miR-532-3p	18.4237	20.4829	0.152857	0.392398
WT-K52R	hsa-let-7e-3p	1.9009	2.1242	0.160237	0.774063
WT-K52R	hsa-miR-1299	5.5564	6.2207	0.162926	0.616455
WT-K52R	hsa-miR-30d-5p	266.121	298.444	0.165379	0.000421904
WT-K52R	hsa-miR-376a-3p	5.4101	6.069	0.165804	0.614915
WT-K52R	hsa-miR-1266	1.7546	1.9724	0.16881	0.771353
WT-K52R	hsa-miR-4421	1.7546	1.9724	0.16881	0.771353
WT-K52R	hsa-miR-16-2-3p	11.5514	13.0484	0.175805	0.434489
WT-K52R	hsa-miR-99b-3p	17.9851	20.4829	0.187618	0.296865
WT-K52R	hsa-miR-23b-5p	323.293	368.845	0.190171	7.18009e-06
WT-K52R	hsa-miR-4787-3p	1.4622	1.669	0.190843	0.764152
WT-K52R	hsa-miR-628-3p	2.9244	3.338	0.190843	0.669883
WT-K52R	hsa-miR-192-5p	233.952	267.34	0.192462	0.000110837
WT-K52R	hsa-miR-210	23.1028	26.4002	0.192481	0.224685
WT-K52R	hsa-miR-151a-5p	71.3555	81.6283	0.194045	0.0313456
WT-K52R	hsa-miR-3173-3p	2.7782	3.1862	0.197686	0.666625
WT-K52R	hsa-miR-942	4.0942	4.7035	0.200153	0.595735
WT-K52R	hsa-miR-130b-3p	24.7112	28.5244	0.207031	0.175733
WT-K52R	hsa-miR-574-3p	20.7633	23.9726	0.207351	0.213868
WT-K52R	hsa-miR-1307-5p	27.7818	32.1658	0.211388	0.142356
WT-K52R	hsa-miR-339-3p	7.4572	8.6484	0.213799	0.442647
WT-K52R	hsa-miR-365b-5p	16.0842	18.6622	0.214475	0.25735
WT-K52R	hsa-miR-30c-5p	23.3952	27.1589	0.215212	0.170263
WT-K52R	hsa-miR-3190-3p	1.1698	1.3655	0.223167	0.753469
WT-K52R	hsa-miR-4684-3p	1.1698	1.3655	0.223167	0.753469
WT-K52R	hsa-miR-379-5p	22.2255	25.9451	0.223246	0.165016
WT-K52R	hsa-miR-296-5p	8.1883	9.5587	0.22325	0.40004
WT-K52R	hsa-miR-100-5p	796.315	930.229	0.224245	6.4932e-17
WT-K52R	hsa-miR-374b-3p	9.2119	10.7725	0.225782	0.366334
WT-K52R	hsa-miR-193b-5p	241.702	282.968	0.227409	3.0003e-06
WT-K52R	hsa-miR-193b-3p	206.024	241.395	0.228582	1.45503e-05
WT-K52R	hsa-miR-29a-3p	16624.5	19512.7	0.231098	0
WT-K52R	hsa-miR-378a-3p	303.553	357.769	0.237077	4.59684e-08
WT-K52R	hsa-miR-25-5p	660.331	783.359	0.246484	4.61541e-17
WT-K52R	hsa-miR-3676-3p	5.995	7.1311	0.250365	0.417707
WT-K52R	hsa-miR-34c-5p	399.766	477.176	0.255367	1.21362e-11
WT-K52R	hsa-miR-660-3p	1.9009	2.2759	0.259755	0.63781
WT-K52R	hsa-miR-3192	6.5799	7.8897	0.261905	0.373392
WT-K52R	hsa-miR-1287	4.679	5.6138	0.262777	0.4519
WT-K52R	hsa-miR-34a-5p	6.2875	7.5863	0.27091	0.367454
WT-K52R	hsa-miR-377-5p	2.632	3.1862	0.275677	0.554452
WT-K52R	hsa-miR-103a-2-5p	0.8773	1.0621	0.275777	0.736878
WT-K52R	hsa-miR-328	0.8773	1.0621	0.275777	0.736878
WT-K52R	hsa-miR-5009-5p	0.8773	1.0621	0.275777	0.736878
WT-K52R	hsa-miR-34a-3p	1.6084	1.9724	0.294326	0.622657
WT-K52R	hsa-miR-28-3p	20.0322	24.5795	0.295135	0.0777328
WT-K52R	hsa-miR-183-3p	2.3395	2.8828	0.301271	0.541411
WT-K52R	hsa-miR-27a-5p	2.3395	2.8828	0.301271	0.541411
WT-K52R	hsa-miR-93-5p	234.391	289.037	0.302337	5.81411e-10
WT-K52R	hsa-miR-589-3p	3.8017	4.7035	0.30709	0.42531
WT-K52R	hsa-miR-339-5p	5.2639	6.5242	0.309669	0.343126
WT-K52R	hsa-miR-197-3p	7.4572	9.2553	0.311646	0.255371
WT-K52R	hsa-miR-548s	1.4622	1.8207	0.316353	0.613395
WT-K52R	hsa-miR-219-1-3p	2.1933	2.7311	0.316379	0.533939
WT-K52R	hsa-miR-130a-3p	153.239	191.477	0.321393	9.16613e-08
WT-K52R	hsa-miR-29a-5p	4.0942	5.1587	0.333426	0.366715
WT-K52R	hsa-miR-18a-3p	1.316	1.669	0.342824	0.602674
WT-K52R	hsa-miR-4454	1.316	1.669	0.342824	0.602674
WT-K52R	hsa-miR-196b-5p	6.5799	8.3449	0.342829	0.237577
WT-K52R	hsa-miR-625-5p	3.9479	5.0069	0.342832	0.361459
WT-K52R	hsa-miR-99b-5p	146.22	185.712	0.344924	1.86825e-08
WT-K52R	hsa-miR-1180	3.2168	4.0966	0.348801	0.402191
WT-K52R	hsa-miR-744-5p	294.195	377.038	0.357936	1.06346e-16
WT-K52R	hsa-miR-29c-3p	73.9874	94.9801	0.360346	2.79209e-05
WT-K52R	hsa-miR-433	13.4523	17.2967	0.362644	0.0725092
WT-K52R	hsa-miR-877-5p	24.8574	32.0141	0.365032	0.0138775
WT-K52R	hsa-miR-652-3p	4.2404	5.4621	0.365255	0.311579
WT-K52R	hsa-miR-374a-3p	56.7334	73.1317	0.366299	0.000189255
WT-K52R	hsa-miR-1255b-5p	4.0942	5.3104	0.375239	0.30631
WT-K52R	hsa-miR-4775	1.1698	1.5173	0.375244	0.590132
WT-K52R	hsa-miR-138-1-3p	6.4337	8.3449	0.375246	0.198695
WT-K52R	hsa-miR-573	1.7546	2.2759	0.375295	0.506501
WT-K52R	hsa-miR-138-5p	268.314	348.21	0.376034	6.76854e-17
WT-K52R	hsa-miR-183-5p	6.7261	8.8001	0.38775	0.173499
WT-K52R	hsa-miR-331-3p	23.9801	31.5589	0.396209	0.00836056
WT-K52R	hsa-miR-2355-5p	1.6084	2.1242	0.401293	0.495203
WT-K52R	hsa-miR-486-5p	21.933	29.283	0.41696	0.00773385
WT-K52R	hsa-miR-431-5p	3.5093	4.7035	0.422551	0.282843
WT-K52R	hsa-miR-20a-5p	30.56	40.9659	0.422779	0.00141226
WT-K52R	hsa-miR-154-5p	2.4857	3.338	0.425332	0.364213
WT-K52R	hsa-miR-299-3p	1.4622	1.9724	0.431812	0.482498
WT-K52R	hsa-miR-3153	1.9009	2.5793	0.440297	0.41165
WT-K52R	hsa-miR-30b-3p	6.8724	9.407	0.452921	0.104096
WT-K52R	hsa-miR-9-5p	3.6555	5.0069	0.453849	0.23643
WT-K52R	hsa-miR-181d	79.69	109.242	0.455061	2.36892e-08
WT-K52R	hsa-miR-301a-5p	5.4101	7.4345	0.45858	0.144304
WT-K52R	hsa-miR-1285-3p	9.7968	13.5036	0.462962	0.0466661
WT-K52R	hsa-miR-181a-3p	3.5093	4.8552	0.468347	0.230252
WT-K52R	hsa-miR-585	3.5093	4.8552	0.468347	0.230252
WT-K52R	hsa-miR-148a-3p	1.7546	2.4276	0.468389	0.399813
WT-K52R	hsa-miR-3138	1.7546	2.4276	0.468389	0.399813
WT-K52R	hsa-miR-643	0.8773	1.2138	0.468389	0.557405
WT-K52R	hsa-miR-101-3p	368.767	513.287	0.477055	1.24867e-36
WT-K52R	hsa-miR-320b	57.9032	80.7179	0.479246	4.85043e-07
WT-K52R	hsa-miR-181c-5p	4.679	6.5242	0.479601	0.154455
WT-K52R	hsa-miR-15a-5p	47.5216	66.4557	0.48381	4.11728e-06
WT-K52R	hsa-miR-9-3p	2.9244	4.0966	0.486286	0.254767
WT-K52R	hsa-miR-376c-3p	22.9566	32.1658	0.486619	0.00128601
WT-K52R	hsa-miR-455-5p	4.5328	6.3725	0.491457	0.150189
WT-K52R	hsa-miR-1306-3p	2.0471	2.8828	0.493889	0.334432
WT-K52R	hsa-miR-550a-3p	3.6555	5.1587	0.496939	0.191577
WT-K52R	hsa-miR-1294	3.2168	4.5518	0.500811	0.217149
WT-K52R	hsa-miR-590-5p	1.6084	2.2759	0.500811	0.386784
WT-K52R	hsa-miR-654-5p	1.6084	2.2759	0.500811	0.386784
WT-K52R	hsa-miR-100-3p	6.7261	9.5587	0.507044	0.0692482
WT-K52R	hsa-miR-758-5p	1.1698	1.669	0.512722	0.451675
WT-K52R	hsa-miR-301a-3p	5.8488	8.3449	0.512754	0.0865438
WT-K52R	hsa-miR-28-5p	4.679	6.6759	0.512762	0.125722
WT-K52R	hsa-miR-450a-3p	2.3395	3.338	0.512784	0.281712
WT-K52R	hsa-miR-590-3p	2.632	3.7931	0.527218	0.238596
WT-K52R	hsa-miR-340-5p	65.3604	94.6767	0.534593	1.72368e-09
WT-K52R	hsa-miR-337-3p	1.4622	2.1242	0.538779	0.372373
WT-K52R	hsa-miR-379-3p	0.7311	1.0621	0.538779	0.535487
WT-K52R	hsa-miR-378c	13.0136	18.9657	0.543373	0.00631978
WT-K52R	hsa-miR-361-3p	1.7546	2.5793	0.555837	0.310495
WT-K52R	hsa-miR-212-5p	2.0471	3.0345	0.567877	0.261
WT-K52R	hsa-miR-224-3p	1.0235	1.5173	0.567995	0.432722
WT-K52R	hsa-miR-212-3p	1.316	1.9724	0.583793	0.35635
WT-K52R	hsa-miR-376b-3p	1.316	1.9724	0.583793	0.35635
WT-K52R	hsa-miR-409-5p	3.9479	5.9173	0.583854	0.105323
WT-K52R	hsa-miR-362-3p	2.7782	4.2483	0.612735	0.153032
WT-K52R	hsa-miR-155-5p	4.2404	6.5242	0.621601	0.0719039
WT-K52R	hsa-miR-21-3p	26.1734	40.5107	0.630202	4.9984e-06
WT-K52R	hsa-miR-766-5p	2.0471	3.1862	0.638255	0.200937
WT-K52R	hsa-miR-136-5p	1.9009	3.0345	0.674776	0.190232
WT-K52R	hsa-miR-29c-5p	1.6084	2.5793	0.681353	0.224419
WT-K52R	hsa-miR-323a-5p	4.5328	7.2828	0.684091	0.0383481
WT-K52R	hsa-miR-199a-3p	6.8724	11.076	0.688551	0.0100477
WT-K52R	hsa-miR-199b-3p	6.8724	11.076	0.688551	0.0100477
WT-K52R	hsa-miR-5010-5p	6.8724	11.076	0.688551	0.0100477
WT-K52R	hsa-miR-127-5p	1.316	2.1242	0.69076	0.266245
WT-K52R	hsa-miR-191-3p	1.0235	1.669	0.705473	0.318242
WT-K52R	hsa-miR-424-5p	43.8661	72.373	0.722345	5.71908e-12
WT-K52R	hsa-miR-487a	1.6084	2.7311	0.763856	0.167034
WT-K52R	hsa-miR-132-3p	2.4857	4.2483	0.773233	0.0797505
WT-K52R	hsa-miR-17-3p	9.6505	16.5381	0.777118	0.00046437
WT-K52R	hsa-miR-24-2-5p	2.632	4.5518	0.790278	0.0643992
WT-K52R	hsa-miR-3605-5p	3.0706	5.3104	0.7903	0.0454438
WT-K52R	hsa-miR-30a-5p	218.599	385.231	0.817435	4.45064e-70
WT-K52R	hsa-miR-548t-3p	1.0235	1.8207	0.830982	0.229287
WT-K52R	hsa-miR-628-5p	1.0235	1.8207	0.830982	0.229287
WT-K52R	hsa-miR-1273c	0.5849	1.0621	0.860658	0.352961
WT-K52R	hsa-miR-2355-3p	0.5849	1.0621	0.860658	0.352961
WT-K52R	hsa-miR-378a-5p	0.5849	1.0621	0.860658	0.352961
WT-K52R	hsa-miR-29b-3p	120.193	224.402	0.900732	1.00857e-48
WT-K52R	hsa-miR-625-3p	13.4523	25.1864	0.904792	8.45353e-07
WT-K52R	hsa-miR-30e-5p	14.0371	26.4002	0.911304	3.91875e-07
WT-K52R	hsa-miR-3662	0.8773	1.669	0.927842	0.207916
WT-K52R	hsa-miR-497-5p	1.0235	1.9724	0.946441	0.162124
WT-K52R	hsa-miR-548aa	1.0235	1.9724	0.946441	0.162124
WT-K52R	hsa-miR-548a-3p	0.5849	1.2138	1.05327	0.238883
WT-K52R	hsa-miR-33a-5p	7.311	15.6277	1.09596	5.62552e-06	**
WT-K52R	hsa-miR-642a-3p	1.316	2.8828	1.13131	0.048859	*
WT-K52R	hsa-miR-193a-3p	4.2404	9.407	1.14953	0.000260421	**
WT-K52R	hsa-miR-4435	1.0235	2.2759	1.15293	0.0770956
WT-K52R	hsa-miR-1185-5p	0.8773	1.9724	1.16881	0.0973982
WT-K52R	hsa-miR-324-5p	0.8773	1.9724	1.16881	0.0973982
WT-K52R	hsa-miR-1	3.0706	6.9794	1.18458	0.00130469	**
WT-K52R	hsa-miR-450b-5p	0.7311	1.669	1.19084	0.123664
WT-K52R	hsa-miR-6721-5p	0.5849	1.3655	1.22317	0.158015
WT-K52R	hsa-miR-4688	0.4387	1.0621	1.27561	0.203616
WT-K52R	hsa-miR-99a-5p	0.4387	1.0621	1.27561	0.203616
WT-K52R	hsa-miR-486-3p	4.5328	11.3794	1.32795	6.70152e-06	**
WT-K52R	hsa-miR-3183	0.5849	1.5173	1.37524	0.102453
WT-K52R	hsa-miR-377-3p	7.6035	20.4829	1.42968	1.49327e-10	**
WT-K52R	hsa-miR-381-5p	0.4387	1.2138	1.46822	0.128943
WT-K52R	hsa-miR-4485	0.4387	1.2138	1.46822	0.128943
WT-K52R	hsa-miR-147b	0.5849	1.669	1.51272	0.0652703
WT-K52R	hsa-miR-2964a-5p	0.4387	1.3655	1.63812	0.0800811
WT-K52R	hsa-miR-1277-3p	0.5849	1.8207	1.63823	0.0409397	*
WT-K52R	hsa-miR-34b-5p	1.316	4.4	1.74134	0.000708448	**
WT-K52R	hsa-miR-337-5p	0.2924	1.0621	1.8609	0.0969715
WT-K52R	hsa-miR-4753-5p	0.2924	1.0621	1.8609	0.0969715
WT-K52R	hsa-miR-1228-5p	0.4387	1.669	1.92768	0.0294366	*
WT-K52R	hsa-miR-3130-3p	0.2924	1.3655	2.22341	0.032992	*
WT-K52R	hsa-miR-582-3p	0.2924	1.5173	2.37549	0.0188653	*
WT-K52R	hsa-miR-129-2-3p	0.1462	1.0621	2.8609	0.0341457	*
WT-K52R	hsa-miR-3116	0.1462	1.2138	3.05352	0.0184392	*
WT-K52R	hsa-miR-4474-3p	0.1462	1.2138	3.05352	0.0184392	*
WT-K52R	hsa-miR-4439	0.1462	1.3655	3.22341	0.00987464	**
WT-K52R	hsa-miR-130a-5p	0.1462	1.669	3.51297	0.00277585	**
WT-K52R	hsa-miR-1323	0.01	1.0621	6.73078	0.00672966	**
WT-K52R	hsa-miR-3163	0.01	1.5173	7.24536	0.000795434	**
(2). The miRNA expression levels were downregulated in A549luc-TARBP2-K52R cells
compared to those in A549luc-TARBP2-WT cells
miR-name	WT-std	K52R-std	Fold-change (log2 K52R/WT)	p-value	sig-lable	TPM
hsa-let-7a-5p	246335	243835	-0.0147151	2.23336e-20
hsa-let-7f-5p	205856	196661	-0.0659241	#NUM!
hsa-let-7b-5p	50108.4	44873.1	-0.1592	0
hsa-miR-221-3p	15864.3	13770.5	-0.204209	4.71328e-218		>10000
hsa-miR-423-5p	8471.12	7971.96	-0.087619	6.42206e-24
hsa-miR-222-3p	8388.07	6524.65	-0.362438	0
hsa-miR-320a	8011.55	7956.03	-0.0100336	0.254969
hsa-let-7g-5p	5758.3	5382.31	-0.0974175	2.73045e-20
hsa-let-7c	4588.54	2703.6	-0.763155	0	*
hsa-miR-140-3p	4083.93	3527.92	-0.211141	2.87278e-61
hsa-miR-191-5p	2189.36	1739.23	-0.332058	2.22286e-77
hsa-miR-31-5p	2184.82	1959.08	-0.157341	1.02691e-19
hsa-miR-25-3p	1931.86	1843.62	-0.0674536	0.00019874
hsa-miR-185-5p	1849.83	1728.91	-0.0975303	1.63514e-07
hsa-miR-23a-3p	1353.12	1023.39	-0.402938	6.58341e-69
hsa-miR-16-5p	1093	854.518	-0.355106	1.31027e-44		1000<>10000
hsa-miR-221-5p	951.894	920.973	-0.0476408	0.0642034
hsa-miR-24-3p	867.525	754.986	-0.200455	4.50872e-13
hsa-miR-92b-3p	505.045	488.556	-0.0478871	0.175476
hsa-miR-92a-3p	463.226	338.955	-0.450623	5.035e-30
hsa-miR-26b-5p	375.055	357.92	-0.0674634	0.101182
hsa-miR-92a-1-5p	354.73	308.761	-0.200231	3.77078e-06
hsa-miR-1307-3p	351.66	243.975	-0.52745	2.22555e-30	*
hsa-miR-1268b	349.028	235.478	-0.56775	3.19421e-34	*
hsa-miR-15b-5p	321.392	267.492	-0.264839	8.62116e-09
hsa-miR-432-5p	313.204	296.471	-0.0792078	0.0792549
hsa-miR-1268a	310.864	189.657	-0.712893	4.17823e-45	*
hsa-miR-22-3p	273.578	258.237	-0.0832582	0.0849168
hsa-miR-181b-5p	267.729	244.885	-0.128671	0.00896571
hsa-miR-23b-3p	258.371	201.491	-0.358726	6.1321e-12
hsa-miR-452-5p	246.966	227.74	-0.116925	0.0222878
hsa-miR-10a-5p	246.381	238.664	-0.04591	0.364299
hsa-miR-27a-3p	229.566	203.464	-0.174136	0.00115771
hsa-miR-27b-5p	208.364	205.285	-0.02148	0.695273
hsa-miR-543	205.293	189.505	-0.115449	0.0396122
hsa-miR-424-3p	203.246	162.195	-0.325503	2.60831e-08
hsa-miR-181a-5p	199.298	172.664	-0.206965	0.000346977
hsa-miR-98-5p	192.572	185.257	-0.0558715	0.329901
hsa-miR-26a-5p	187.454	137.767	-0.444312	8.89186e-13
hsa-miR-92b-5p	164.059	146.87	-0.159674	0.0115844
hsa-miR-365a-3p	118.585	110.608	-0.100462	0.172577
hsa-miR-365b-3p	118.585	110.608	-0.100462	0.172577
hsa-miR-27b-3p	118.292	118.194	-0.00119693	0.98732
hsa-miR-330-3p	115.66	86.6352	-0.416867	1.21629e-07
hsa-miR-1269a	107.618	100.139	-0.10392	0.179215		100<>1000
hsa-miR-485-3p	84.5153	72.9799	-0.211713	0.0173165
hsa-miR-19b-3p	80.4211	37.7796	-1.08997	1.09922e-24	**
hsa-miR-503-5p	73.8412	72.0696	-0.0350352	0.70471
hsa-miR-96-5p	66.5302	62.9661	-0.0794341	0.417898
hsa-miR-4521	66.0915	45.8211	-0.528453	6.67484e-07	*
hsa-miR-495-3p	61.7049	51.4349	-0.262637	0.0124279
hsa-miR-30c-2-3p	59.2192	54.3177	-0.124643	0.234035
hsa-miR-382-5p	56.2948	52.8005	-0.0924501	0.386948
hsa-miR-196a-5p	55.8561	46.7314	-0.257323	0.0196969
hsa-miR-342-3p	53.0779	42.1797	-0.331562	0.00383329
hsa-miR-374b-5p	49.5687	40.0555	-0.307429	0.00927989
hsa-miR-31-3p	48.6913	36.4141	-0.419167	0.000564921
hsa-miR-374a-5p	48.1065	41.2693	-0.221163	0.061291
hsa-miR-149-3p	43.2812	34.5934	-0.323244	0.0108176
hsa-miR-455-3p	40.6492	23.214	-0.808232	1.38875e-08	*
hsa-miR-22-5p	38.3097	32.621	-0.231909	0.0805922
hsa-miR-1301	35.824	28.3727	-0.336423	0.0160899
hsa-miR-23a-5p	35.824	33.2279	-0.108531	0.419513
hsa-miR-106b-3p	34.9466	32.4692	-0.10608	0.435644
hsa-miR-193a-5p	33.9231	31.4072	-0.111173	0.421267
hsa-miR-505-5p	27.6356	21.3933	-0.369369	0.0210812
hsa-miR-146b-5p	27.6356	23.8209	-0.2143	0.169293
hsa-miR-941	26.9045	26.4002	-0.0272986	0.859225
hsa-miR-134	26.7583	24.5795	-0.122531	0.432334
hsa-miR-182-5p	23.3952	23.3657	-0.0018203	0.992201
hsa-miR-2110	23.1028	17.6002	-0.392476	0.0256918
hsa-miR-935	20.4708	15.3243	-0.417746	0.0261111
hsa-miR-186-5p	19.4473	17.9036	-0.11932	0.514817
hsa-miR-425-5p	18.2775	14.8691	-0.297751	0.126254
hsa-let-7d-3p	18.1313	15.9312	-0.186627	0.33069
hsa-miR-6087	16.9615	14.4139	-0.234803	0.240481
hsa-miR-493-5p	16.8153	14.8691	-0.177457	0.372506
hsa-miR-329	16.6691	16.3863	-0.0246861	0.900181
hsa-miR-361-5p	13.5985	6.069	-1.16392	9.52989e-06	**
hsa-miR-299-5p	12.2825	9.2553	-0.408253	0.0923332
hsa-miR-584-5p	12.1363	10.3173	-0.234263	0.322664
hsa-miR-29b-1-5p	11.4052	5.7656	-0.984149	0.000408259	*
hsa-miR-369-5p	11.259	5.7656	-0.965536	0.000547224	*
hsa-miR-369-3p	11.259	8.9518	-0.330829	0.185905
hsa-miR-15b-3p	11.1127	5.9173	-0.909198	0.001093	*
hsa-miR-574-5p	10.6741	8.1932	-0.381615	0.14093
hsa-miR-421	10.2354	7.1311	-0.521371	0.0545889		10<>100
hsa-miR-1293	9.0657	7.2828	-0.315925	0.256481
hsa-miR-375	8.9194	6.3725	-0.485087	0.0932493
hsa-miR-125a-3p	8.7732	7.4345	-0.238867	0.39265
hsa-miR-139-3p	8.627	8.0414	-0.101412	0.713367
hsa-miR-548e	8.627	8.0414	-0.101412	0.713367
hsa-miR-125b-1-3p	8.4808	7.4345	-0.189965	0.500628
hsa-miR-146a-5p	7.8959	6.069	-0.379645	0.208577
hsa-miR-1262	7.8959	6.5242	-0.275303	0.353302
hsa-miR-1304-5p	7.6035	3.338	-1.18768	0.000805652	**
hsa-miR-323b-3p	7.4572	7.1311	-0.0645094	0.827869
hsa-miR-654-3p	7.311	3.0345	-1.26861	0.00054247	**
hsa-miR-582-5p	7.311	4.7035	-0.636334	0.0525567
hsa-miR-320c	7.1648	5.9173	-0.275987	0.375887
hsa-miR-335-5p	6.8724	5.1587	-0.413806	0.204192
hsa-miR-1254	6.2875	2.2759	-1.46605	0.000350561	**
hsa-miR-660-5p	6.2875	5.6138	-0.163509	0.617396
hsa-miR-641	6.1412	4.7035	-0.384786	0.262521
hsa-miR-576-5p	6.1412	4.8552	-0.33899	0.319827
hsa-miR-181a-2-3p	5.7026	5.4621	-0.0621641	0.855435
hsa-miR-1292-5p	5.4101	1.8207	-1.57116	0.000497725	**
hsa-miR-3615	5.4101	2.4276	-1.15612	0.0058407	**
hsa-miR-7-1-3p	5.4101	3.9449	-0.455667	0.219232
hsa-miR-425-3p	5.4101	4.0966	-0.401228	0.274853
hsa-miR-3179	5.2639	4.0966	-0.361705	0.328456
hsa-miR-548k	5.2639	5.1587	-0.0291245	0.935561
hsa-miR-760	5.1177	3.4897	-0.552393	0.154607
hsa-miR-185-3p	5.1177	4.0966	-0.321069	0.38931
hsa-miR-502-3p	5.1177	5.0069	-0.0315779	0.931105
hsa-miR-139-5p	4.9715	3.1862	-0.641844	0.108661
hsa-miR-450a-5p	4.9715	3.1862	-0.641844	0.108661
hsa-miR-222-5p	4.9715	4.7035	-0.0799465	0.827269
hsa-miR-3928	4.9715	4.7035	-0.0799465	0.827269
hsa-miR-493-3p	4.8253	3.1862	-0.598782	0.137546
hsa-miR-129-1-3p	4.8253	4.2483	-0.183733	0.625212
hsa-miR-30e-3p	4.5328	3.0345	-0.578944	0.162921
hsa-miR-449c-5p	4.2404	2.2759	-0.897763	0.0480664
hsa-miR-2682-5p	4.2404	3.6414	-0.219707	0.586775
hsa-miR-655	4.2404	3.9449	-0.104212	0.793693
hsa-miR-34c-3p	4.0942	1.5173	-1.43208	0.0048447	**
hsa-miR-505-3p	3.9479	3.0345	-0.379627	0.377824
hsa-miR-1185-1-3p	3.6555	3.0345	-0.26861	0.541406
hsa-miR-1908	3.5093	1.9724	-0.831231	0.093088
hsa-miR-197-5p	3.5093	1.9724	-0.831231	0.093088
hsa-miR-195-5p	3.5093	2.8828	-0.283713	0.528698
hsa-miR-500a-3p	3.5093	3.0345	-0.209724	0.637652
hsa-miR-194-5p	3.3631	2.5793	-0.382812	0.413393
hsa-miR-18a-5p	3.3631	3.338	-0.0108077	0.983111
hsa-miR-132-5p	3.2168	1.9724	-0.705674	0.163529
hsa-miR-3934-5p	3.2168	1.9724	-0.705674	0.163529
hsa-miR-548l	3.2168	1.9724	-0.705674	0.163529
hsa-miR-342-5p	3.2168	2.8828	-0.158155	0.73254
hsa-miR-1255a	3.2168	3.1862	-0.0137894	0.978297
hsa-miR-548t-5p	3.0706	1.5173	-1.01701	0.0636186
hsa-miR-411-3p	3.0706	3.0345	-0.0170618	0.97325
hsa-miR-30c-1-3p	2.7782	2.5793	-0.107171	0.829782
hsa-miR-1275	2.632	1.669	-0.657176	0.238558
hsa-miR-200c-3p	2.632	1.8207	-0.531666	0.329751
hsa-miR-548j	2.632	1.8207	-0.531666	0.329751
hsa-miR-496	2.632	2.1242	-0.30924	0.556186
hsa-miR-126-5p	2.632	2.2759	-0.209722	0.685438
hsa-miR-362-5p	2.4857	1.5173	-0.712146	0.219594
hsa-miR-129-5p	2.4857	1.8207	-0.449159	0.417636
hsa-miR-541-5p	2.4857	1.8207	-0.449159	0.417636
hsa-miR-940	2.4857	1.8207	-0.449159	0.417636
hsa-miR-548n	2.4857	2.2759	-0.127215	0.81
hsa-let-7a-3p	2.3395	0.9104	-1.36163	0.0429823	*
hsa-miR-10a-3p	2.3395	1.2138	-0.94667	0.129545
hsa-miR-32-5p	2.3395	2.2759	-0.0397631	0.94342
hsa-miR-1260b	2.1933	1.0621	-1.04618	0.111738
hsa-miR-3140-3p	2.1933	1.0621	-1.04618	0.111738
hsa-miR-664b-5p	2.1933	1.2138	-0.853572	0.179223
hsa-miR-1193	2.0471	1.2138	-0.754051	0.24426
hsa-miR-576-3p	2.0471	1.2138	-0.754051	0.24426
hsa-miR-542-3p	2.0471	1.8207	-0.169088	0.774137
hsa-miR-3121-3p	2.0471	1.9724	-0.0536294	0.92847
hsa-miR-33b-3p	1.9009	1.0621	-0.839763	0.219548
hsa-miR-1249	1.9009	1.8207	-0.0621894	0.920058
hsa-miR-624-5p	1.7546	0.4552	-1.94657	0.0257329	*
hsa-miR-664a-3p	1.7546	0.9104	-0.94657	0.193333
hsa-miR-454-3p	1.7546	1.2138	-0.531611	0.431635
hsa-miR-3165	1.7546	1.3655	-0.361713	0.581979
hsa-miR-149-5p	1.7546	1.5173	-0.209636	0.744301
hsa-let-7b-3p	1.6084	0.9104	-0.821054	0.270752
hsa-miR-1185-2-3p	1.6084	1.3655	-0.236197	0.726867
hsa-miR-34b-3p	1.6084	1.5173	-0.0841199	0.900733
hsa-miR-380-3p	1.316	0.6069	-1.11663	0.203201
hsa-miR-577	1.316	0.9104	-0.531587	0.500889
hsa-miR-19a-3p	1.316	1.0621	-0.30924	0.684865
hsa-miR-4436b-3p	1.316	1.0621	-0.30924	0.684865
hsa-miR-769-3p	1.316	1.0621	-0.30924	0.684865
hsa-miR-3167	1.316	1.2138	-0.116629	0.876728
hsa-miR-4473	1.316	1.2138	-0.116629	0.876728
hsa-miR-1284	1.1698	0.3035	-1.94649	0.07487
hsa-miR-1303	1.1698	0.3035	-1.94649	0.07487
hsa-miR-500a-5p	1.1698	0.3035	-1.94649	0.07487
hsa-miR-500b	1.1698	0.3035	-1.94649	0.07487
hsa-miR-3127-5p	1.1698	0.4552	-1.36169	0.164699
hsa-miR-93-3p	1.1698	0.4552	-1.36169	0.164699
hsa-miR-499a-5p	1.1698	0.6069	-0.946731	0.296953
hsa-miR-3654	1.1698	0.7586	-0.624851	0.465706
hsa-miR-3164	1.1698	0.9104	-0.361689	0.658948
hsa-miR-4687-3p	1.1698	1.0621	-0.139342	0.862166
hsa-miR-5001-5p	1.1698	1.0621	-0.139342	0.862166
hsa-miR-4742-5p	1.0235	0.01	-6.67737	0.00904484	**
hsa-miR-3064-5p	1.0235	0.3035	-1.75374	0.122979
hsa-let-7i-3p	1.0235	0.4552	-1.16894	0.251269
hsa-miR-203a	1.0235	0.4552	-1.16894	0.251269
hsa-miR-539-5p	1.0235	0.4552	-1.16894	0.251269
hsa-miR-668	1.0235	0.4552	-1.16894	0.251269
hsa-miR-2278	1.0235	0.6069	-0.75398	0.424408
hsa-miR-188-5p	1.0235	0.7586	-0.4321	0.628337
hsa-miR-331-5p	1.0235	0.7586	-0.4321	0.628337
hsa-miR-5187-5p	1.0235	0.7586	-0.4321	0.628337		1<>10
(3). The miRNA expression levels were upregulated in A549luc-TARBP2-K52R cells
compared to those in A549luc-TARBP2-WT cells
miR-name	WT-std	K52R-std	fold-change (log2 K52R/WT)	p-value	sig-lable	TPM
hsa-miR-29a-3p	16624.5	19512.7	0.231098	0
hsa-let-7e-5p	15331.6	15757.4	0.0395227	3.91469e-10
hsa-miR-21-5p	11938.3	12418.6	0.0569028	1.53713e-15
hsa-let-7i-5p	9532.68	10183.8	0.0953237	2.90454e-33		>10000
hsa-miR-103a-3p	6879.22	7050.68	0.0355171	0.000167155
hsa-let-7d-5p	4599.65	5074.15	0.141643	7.12073e-36
hsa-miR-107	3421.41	3613.19	0.0786833	3.11924e-09		1000<>10000
hsa-miR-100-5p	796.315	930.229	0.224245	6.4932e-17
hsa-miR-25-5p	660.331	783.359	0.246484	4.61541e-17
hsa-miR-128	753.034	772.889	0.0375468	0.187789
hsa-miR-125b-5p	508.7	515.715	0.0197578	0.569976
hsa-miR-101-3p	368.767	513.287	0.477055	1.24867e-36
hsa-miR-34c-5p	399.766	477.176	0.255367	1.21362e-11
hsa-miR-30a-5p	218.599	385.231	0.817435	4.45064e-70	*
hsa-miR-744-5p	294.195	377.038	0.357936	1.06346e-16
hsa-miR-23b-5p	323.293	368.845	0.190171	7.18009e-06
hsa-miR-152	353.122	358.982	0.0237468	0.569148
hsa-miR-378a-3p	303.553	357.769	0.237077	4.59684e-08
hsa-miR-138-5p	268.314	348.21	0.376034	6.76854e-17
hsa-miR-30d-5p	266.121	298.444	0.165379	0.000421904
hsa-miR-93-5p	234.391	289.037	0.302337	5.81411e-10
hsa-miR-193b-5p	241.702	282.968	0.227409	3.0003e-06
hsa-miR-192-5p	233.952	267.34	0.192462	0.000110837
hsa-miR-193b-3p	206.024	241.395	0.228582	1.45503e-05
hsa-miR-29b-3p	120.193	224.402	0.900732	1.00857e-48
hsa-miR-130a-3p	153.239	191.477	0.321393	9.16613e-08
hsa-miR-99b-5p	146.22	185.712	0.344924	1.86825e-08
hsa-miR-151a-3p	147.244	153.546	0.0604659	0.346259
hsa-miR-127-3p	112.736	119.863	0.0884419	0.225831
hsa-miR-181d	79.69	109.242	0.455061	2.36892e-08
hsa-miR-122-5p	94.6045	103.173	0.125089	0.114321
hsa-miR-106b-5p	95.7743	101.656	0.0859863	0.277953		100<>1000
hsa-miR-423-3p	93.5809	97.5595	0.0600683	0.455668
hsa-miR-125a-5p	94.1658	96.9526	0.0420764	0.601149
hsa-miR-17-5p	87.1473	95.1319	0.126473	0.125354
hsa-miR-29c-3p	73.9874	94.9801	0.360346	2.79209e-05
hsa-miR-340-5p	65.3604	94.6767	0.534593	1.72368e-09
hsa-miR-365a-5p	85.5388	91.7939	0.101819	0.223468
hsa-miR-30a-3p	76.4732	82.9938	0.118049	0.180828
hsa-miR-494	79.69	82.5386	0.0506703	0.561959
hsa-miR-151a-5p	71.3555	81.6283	0.194045	0.0313456
hsa-miR-320b	57.9032	80.7179	0.479246	4.85043e-07
hsa-miR-224-5p	72.5252	78.1386	0.107553	0.23593
hsa-miR-374a-3p	56.7334	73.1317	0.366299	0.000189255
hsa-miR-323a-3p	66.9689	72.8282	0.121006	0.199035
hsa-miR-424-5p	43.8661	72.373	0.722345	5.71908e-12
hsa-miR-485-5p	69.1622	70.4006	0.025604	0.78543
hsa-miR-15a-5p	47.5216	66.4557	0.48381	4.11728e-06
hsa-miR-889	52.0544	54.166	0.0573674	0.595167
hsa-miR-487b	50.0073	54.166	0.115249	0.290979
hsa-miR-20a-5p	30.56	40.9659	0.422779	0.00141226
hsa-miR-21-3p	26.1734	40.5107	0.630202	4.9984e-06
hsa-miR-7-5p	39.0408	39.2969	0.00943289	0.939454
hsa-miR-409-3p	34.9466	37.7796	0.112455	0.389243
hsa-miR-1307-5p	27.7818	32.1658	0.211388	0.142356
hsa-miR-376c-3p	22.9566	32.1658	0.486619	0.00128601
hsa-miR-877-5p	24.8574	32.0141	0.365032	0.0138775
hsa-miR-331-3p	23.9801	31.5589	0.396209	0.00836056
hsa-miR-486-5p	21.933	29.283	0.41696	0.00773385
hsa-miR-130b-3p	24.7112	28.5244	0.207031	0.175733
hsa-miR-1278	25.1499	27.1589	0.110872	0.471547
hsa-miR-30c-5p	23.3952	27.1589	0.215212	0.170263
hsa-miR-532-5p	26.0272	26.8554	0.0451921	0.767296
hsa-miR-210	23.1028	26.4002	0.192481	0.224685
hsa-miR-30e-5p	14.0371	26.4002	0.911304	3.91875e-07
hsa-miR-379-5p	22.2255	25.9451	0.223246	0.165016
hsa-miR-625-3p	13.4523	25.1864	0.904792	8.45353e-07
hsa-miR-28-3p	20.0322	24.5795	0.295135	0.0777328
hsa-miR-574-3p	20.7633	23.9726	0.207351	0.213868
hsa-miR-532-3p	18.4237	20.4829	0.152857	0.392398
hsa-miR-99b-3p	17.9851	20.4829	0.187618	0.296865
hsa-miR-377-3p	7.6035	20.4829	1.42968	1.49327e-10	**
hsa-miR-382-3p	17.6926	19.2691	0.123143	0.50158
hsa-miR-378c	13.0136	18.9657	0.543373	0.00631978
hsa-miR-365b-5p	16.0842	18.6622	0.214475	0.25735
hsa-miR-433	13.4523	17.2967	0.362644	0.0725092
hsa-miR-17-3p	9.6505	16.5381	0.777118	0.00046437
hsa-miR-33a-5p	7.311	15.6277	1.09596	5.62552e-06	**
hsa-miR-589-5p	13.5985	13.6553	0.00601349	0.97613
hsa-miR-484	12.4287	13.5036	0.119669	0.584352
hsa-miR-1285-3p	9.7968	13.5036	0.462962	0.0466661
hsa-miR-148b-3p	12.7212	13.3518	0.0697995	0.74833
hsa-miR-154-3p	12.8674	13.2001	0.0368283	0.86489
hsa-miR-16-2-3p	11.5514	13.0484	0.175805	0.434489
hsa-miR-486-3p	4.5328	11.3794	1.32795	6.70152e-06	**
hsa-miR-199a-3p	6.8724	11.076	0.688551	0.0100477
hsa-miR-199b-3p	6.8724	11.076	0.688551	0.0100477
hsa-miR-5010-5p	6.8724	11.076	0.688551	0.0100477
hsa-miR-411-5p	10.0892	10.9242	0.114716	0.636782
hsa-miR-374b-3p	9.2119	10.7725	0.225782	0.366334
hsa-miR-664a-5p	10.2354	10.3173	0.011498	0.961152		10<>100
hsa-miR-3664-3p	9.2119	9.5587	0.0533157	0.834716
hsa-miR-296-5p	8.1883	9.5587	0.22325	0.40004
hsa-miR-100-3p	6.7261	9.5587	0.507044	0.0692482
hsa-miR-30b-3p	6.8724	9.407	0.452921	0.104096
hsa-miR-193a-3p	4.2404	9.407	1.14953	0.000260421	**
hsa-miR-197-3p	7.4572	9.2553	0.311646	0.255371
hsa-miR-183-5p	6.7261	8.8001	0.38775	0.173499
hsa-miR-339-3p	7.4572	8.6484	0.213799	0.442647
hsa-miR-196b-5p	6.5799	8.3449	0.342829	0.237577
hsa-miR-138-1-3p	6.4337	8.3449	0.375246	0.198695
hsa-miR-301a-3p	5.8488	8.3449	0.512754	0.0865438
hsa-miR-3192	6.5799	7.8897	0.261905	0.373392
hsa-miR-34a-5p	6.2875	7.5863	0.27091	0.367454
hsa-miR-301a-5p	5.4101	7.4345	0.45858	0.144304
hsa-miR-539-3p	7.1648	7.2828	0.0235668	0.934277
hsa-miR-323a-5p	4.5328	7.2828	0.684091	0.0383481
hsa-miR-629-5p	7.0186	7.1311	0.0229413	0.936596
hsa-miR-3676-3p	5.995	7.1311	0.250365	0.417707
hsa-miR-1	3.0706	6.9794	1.18458	0.00130469	**
hsa-miR-10b-5p	6.5799	6.6759	0.0208967	0.943814
hsa-miR-28-5p	4.679	6.6759	0.512762	0.125722
hsa-miR-339-5p	5.2639	6.5242	0.309669	0.343126
hsa-miR-181c-5p	4.679	6.5242	0.479601	0.154455
hsa-miR-155-5p	4.2404	6.5242	0.621601	0.0719039
hsa-miR-548h-5p	6.2875	6.3725	0.019373	0.948865
hsa-miR-455-5p	4.5328	6.3725	0.491457	0.150189
hsa-miR-1299	5.5564	6.2207	0.162926	0.616455
hsa-miR-376a-3p	5.4101	6.069	0.165804	0.614915
hsa-miR-409-5p	3.9479	5.9173	0.583854	0.105323
hsa-miR-1287	4.679	5.6138	0.262777	0.4519
hsa-miR-652-3p	4.2404	5.4621	0.365255	0.311579
hsa-miR-1255b-5p	4.0942	5.3104	0.375239	0.30631
hsa-miR-3605-5p	3.0706	5.3104	0.7903	0.0454438
hsa-miR-29a-5p	4.0942	5.1587	0.333426	0.366715
hsa-miR-550a-3p	3.6555	5.1587	0.496939	0.191577
hsa-miR-625-5p	3.9479	5.0069	0.342832	0.361459
hsa-miR-9-5p	3.6555	5.0069	0.453849	0.23643
hsa-miR-181a-3p	3.5093	4.8552	0.468347	0.230252
hsa-miR-585	3.5093	4.8552	0.468347	0.230252
hsa-miR-942	4.0942	4.7035	0.200153	0.595735
hsa-miR-589-3p	3.8017	4.7035	0.30709	0.42531
hsa-miR-431-5p	3.5093	4.7035	0.422551	0.282843
hsa-miR-296-3p	4.3866	4.5518	0.053334	0.884776
hsa-miR-1294	3.2168	4.5518	0.500811	0.217149
hsa-miR-24-2-5p	2.632	4.5518	0.790278	0.0643992
hsa-miR-34b-5p	1.316	4.4	1.74134	0.000708448	**
hsa-miR-362-3p	2.7782	4.2483	0.612735	0.153032
hsa-miR-132-3p	2.4857	4.2483	0.773233	0.0797505
hsa-miR-30b-5p	3.8017	4.0966	0.107782	0.785397
hsa-miR-1180	3.2168	4.0966	0.348801	0.402191
hsa-miR-9-3p	2.9244	4.0966	0.486286	0.254767
hsa-miR-410	3.6555	3.9449	0.10992	0.785356
hsa-miR-590-3p	2.632	3.7931	0.527218	0.238596
hsa-miR-628-3p	2.9244	3.338	0.190843	0.669883
hsa-miR-154-5p	2.4857	3.338	0.425332	0.364213
hsa-miR-450a-3p	2.3395	3.338	0.512784	0.281712
hsa-miR-3173-3p	2.7782	3.1862	0.197686	0.666625
hsa-miR-377-5p	2.632	3.1862	0.275677	0.554452
hsa-miR-766-5p	2.0471	3.1862	0.638255	0.200937
hsa-miR-212-5p	2.0471	3.0345	0.567877	0.261
hsa-miR-136-5p	1.9009	3.0345	0.674776	0.190232
hsa-miR-183-3p	2.3395	2.8828	0.301271	0.541411
hsa-miR-27a-5p	2.3395	2.8828	0.301271	0.541411
hsa-miR-1306-3p	2.0471	2.8828	0.493889	0.334432
hsa-miR-642a-3p	1.316	2.8828	1.13131	0.048859	*
hsa-miR-137	2.4857	2.7311	0.13583	0.781074
hsa-miR-3679-5p	2.4857	2.7311	0.13583	0.781074
hsa-miR-219-1-3p	2.1933	2.7311	0.316379	0.533939
hsa-miR-487a	1.6084	2.7311	0.763856	0.167034
hsa-miR-1306-5p	2.3395	2.5793	0.140779	0.779773
hsa-miR-3153	1.9009	2.5793	0.440297	0.41165
hsa-miR-361-3p	1.7546	2.5793	0.555837	0.310495
hsa-miR-29c-5p	1.6084	2.5793	0.681353	0.224419
hsa-miR-1246	2.3395	2.4276	0.0533305	0.914821
hsa-miR-148a-3p	1.7546	2.4276	0.468389	0.399813
hsa-miR-3138	1.7546	2.4276	0.468389	0.399813
hsa-miR-660-3p	1.9009	2.2759	0.259755	0.63781
hsa-miR-573	1.7546	2.2759	0.375295	0.506501
hsa-miR-590-5p	1.6084	2.2759	0.500811	0.386784
hsa-miR-654-5p	1.6084	2.2759	0.500811	0.386784
hsa-miR-4435	1.0235	2.2759	1.15293	0.0770956
hsa-let-7e-3p	1.9009	2.1242	0.160237	0.774063
hsa-miR-2355-5p	1.6084	2.1242	0.401293	0.495203
hsa-miR-337-3p	1.4622	2.1242	0.538779	0.372373
hsa-miR-127-5p	1.316	2.1242	0.69076	0.266245
hsa-miR-1266	1.7546	1.9724	0.16881	0.771353
hsa-miR-4421	1.7546	1.9724	0.16881	0.771353
hsa-miR-34a-3p	1.6084	1.9724	0.294326	0.622657
hsa-miR-299-3p	1.4622	1.9724	0.431812	0.482498
hsa-miR-212-3p	1.316	1.9724	0.583793	0.35635
hsa-miR-376b-3p	1.316	1.9724	0.583793	0.35635
hsa-miR-497-5p	1.0235	1.9724	0.946441	0.162124
hsa-miR-548aa	1.0235	1.9724	0.946441	0.162124
hsa-miR-1185-5p	0.8773	1.9724	1.16881	0.0973982
hsa-miR-324-5p	0.8773	1.9724	1.16881	0.0973982
hsa-miR-548s	1.4622	1.8207	0.316353	0.613395
hsa-miR-548t-3p	1.0235	1.8207	0.830982	0.229287
hsa-miR-628-5p	1.0235	1.8207	0.830982	0.229287
hsa-miR-1277-3p	0.5849	1.8207	1.63823	0.0409397	*
hsa-miR-4787-3p	1.4622	1.669	0.190843	0.764152
hsa-miR-18a-3p	1.316	1.669	0.342824	0.602674
hsa-miR-4454	1.316	1.669	0.342824	0.602674
hsa-miR-758-5p	1.1698	1.669	0.512722	0.451675
hsa-miR-191-3p	1.0235	1.669	0.705473	0.318242
hsa-miR-3662	0.8773	1.669	0.927842	0.207916
hsa-miR-450b-5p	0.7311	1.669	1.19084	0.123664
hsa-miR-147b	0.5849	1.669	1.51272	0.0652703
hsa-miR-1228-5p	0.4387	1.669	1.92768	0.0294366	*
hsa-miR-130a-5p	0.1462	1.669	3.51297	0.00277585	**
hsa-miR-4775	1.1698	1.5173	0.375244	0.590132
hsa-miR-224-3p	1.0235	1.5173	0.567995	0.432722
hsa-miR-3183	0.5849	1.5173	1.37524	0.102453
hsa-miR-582-3p	0.2924	1.5173	2.37549	0.0188653	*
hsa-miR-3163	0.01	1.5173	7.24536	0.000795434	**
hsa-miR-3190-3p	1.1698	1.3655	0.223167	0.753469
hsa-miR-4684-3p	1.1698	1.3655	0.223167	0.753469
hsa-miR-6721-5p	0.5849	1.3655	1.22317	0.158015
hsa-miR-2964a-5p	0.4387	1.3655	1.63812	0.0800811
hsa-miR-3130-3p	0.2924	1.3655	2.22341	0.032992	*
hsa-miR-4439	0.1462	1.3655	3.22341	0.00987464	**
hsa-miR-3128	1.1698	1.2138	0.0532688	0.93837
hsa-miR-32-3p	1.1698	1.2138	0.0532688	0.93837
hsa-miR-643	0.8773	1.2138	0.468389	0.557405
hsa-miR-548a-3p	0.5849	1.2138	1.05327	0.238883
hsa-miR-381-5p	0.4387	1.2138	1.46822	0.128943
hsa-miR-4485	0.4387	1.2138	1.46822	0.128943
hsa-miR-3116	0.1462	1.2138	3.05352	0.0184392	*
hsa-miR-4474-3p	0.1462	1.2138	3.05352	0.0184392	*
hsa-miR-148b-5p	1.0235	1.0621	0.0534085	0.941989
hsa-miR-3158-3p	1.0235	1.0621	0.0534085	0.941989
hsa-miR-96-3p	1.0235	1.0621	0.0534085	0.941989
hsa-miR-103a-2-5p	0.8773	1.0621	0.275777	0.736878
hsa-miR-328	0.8773	1.0621	0.275777	0.736878
hsa-miR-5009-5p	0.8773	1.0621	0.275777	0.736878
hsa-miR-379-3p	0.7311	1.0621	0.538779	0.535487
hsa-miR-1273c	0.5849	1.0621	0.860658	0.352961
hsa-miR-2355-3p	0.5849	1.0621	0.860658	0.352961
hsa-miR-378a-5p	0.5849	1.0621	0.860658	0.352961
hsa-miR-4688	0.4387	1.0621	1.27561	0.203616
hsa-miR-99a-5p	0.4387	1.0621	1.27561	0.203616
hsa-miR-337-5p	0.2924	1.0621	1.8609	0.0969715
hsa-miR-4753-5p	0.2924	1.0621	1.8609	0.0969715
hsa-miR-129-2-3p	0.1462	1.0621	2.8609	0.0341457	*
hsa-miR-1323	0.01	1.0621	6.73078	0.00672966	**	1<>10
